# Supplementary material for: CAR-T therapy pulmonary adverse event profile: a pharmacovigilance study based on FAERS database (2017–2023)
Source: Front Pharmacol. 2024 Aug 21;15:1434231. doi: 10.3389/fphar.2024.1434231 (PMC11371680; doi:10.3389/fphar.2024.1434231)
Supplement: Supplementary file 1 [file Table2.xlsx]

## Sheet: tisa-cel
primaryid	caseid	EVENT_DT	FDA_DT	MFR_SNDR	AGE	AGE_COD	SEX	WT	WT_COD	OCCP_COD	YEAR	SEASON	REPORTER_COUNTRY	occr_country	reac_pt	AENUM	OUTC_COD_LIST	RPSR_COD_LIST	START_DT	notps_ind_ptcode	ps_ind_ptlist	ps_ind_ptcode	ROLE_COD	DRUGNAME	ROUTE	dose_amt	dose_unit	dose_form	prod_ai	AGE_STD	sex_std	age_code	Serious	occp_codc	Life-Threatening	Hospitalization-Initial or Prolonged	Disability	Death	Congenital Anomaly	Required Intervention to Prevent Permanent Impairment Damage	Other	Adverse Event Start Date - Medication Start Date	i	pt_code	SOC	SOC CODE	HLGT	HLGT CODE	HLT
221644152	22164415		20230405	NOVARTIS			M			CN	23	2	US	US	10000059,10050685,10022004,10033371,10037660	5	OT			10070592	Product used for unknown indication(产品使用的适应症不明)	10070592	PS	KYMRIAH	UNKNOWN			Dispersion for infusion	TISAGENLECLEUCEL		Male	NS	Serious	Consumer(消费者)	NO	NO	NO	NO	NO	NO	YES		1	10000059	Gastrointestinal disorders	10017947	Gastrointestinal signs and symptoms	10018012	Gastrointestinal signs and symptoms NEC
171588309	17158830	20191014	20230612	NOVARTIS	69	YR	M	66	KG	MD	23	2	US	US	10000059,10069339,10058320,10005081,10016766,10082907,10020524,10074419,10028851,10038979,10039801,10040047,10046571	13	DS;HO;LT;OT		20190422	10012818	Diffuse large B-cell lymphoma(弥漫性大 B 细胞淋巴瘤)	10012818	PS	KYMRIAH	INTRAVENOUS (NOT OTHERWISE S			Dispersion for infusion	TISAGENLECLEUCEL	69	Male	≥65，＜75	Serious	Physician(医师)	YES	YES	YES	NO	NO	NO	YES	175	1	10000059	Gastrointestinal disorders	10017947	Gastrointestinal signs and symptoms	10018012	Gastrointestinal signs and symptoms NEC
171486701	17148670	20161013	20191213	NOVARTIS	62	YR	M			MD	19	4	US	US	10000059,10001760,10002855,10052015,10048865,10021425,10029331,10068319	8	NOT SPECIFIED		20161013	10012818,10070592,10056350	Diffuse large B-cell lymphoma(弥漫性大 B 细胞淋巴瘤)	10012818	PS	KYMRIAH	INTRAVENOUS (NOT OTHERWISE S				TISAGENLECLEUCEL	62	Male	≥45，＜65	Non-Serious	Physician(医师)	NO	NO	NO	NO	NO	NO	NO	0	1	10000059	Gastrointestinal disorders	10017947	Gastrointestinal signs and symptoms	10018012	Gastrointestinal signs and symptoms NEC
145926546	14592654	20171215	20200628	NOVARTIS	24	YR	M			MD	20	2	US	US	10000059,10061428,10012218,10013911,10062489,10027175,10037660,10047513	8	DE;HO;OT		20171215	10000846,10070592	Acute lymphocytic leukaemia(急性淋巴性细胞白血病)	10000846	PS	KYMRIAH	INTRAVENOUS (NOT OTHERWISE S	1	DF		TISAGENLECLEUCEL	24	Male	≥18，＜45	Serious	Physician(医师)	NO	YES	NO	YES	NO	NO	YES	0	1	10000059	Gastrointestinal disorders	10017947	Gastrointestinal signs and symptoms	10018012	Gastrointestinal signs and symptoms NEC
205316051	20531605	20211214	20220228	FDA-CTU	76	YR	F	56.2	KG		22	1	US		10000059,10069339,10001053,10002034,10005464,10005520,10008531,10009802,10052015,10013442,10014625,10017533,10017826,10018092,10018884,10021097,10021113,10021789,10058856,10024574,10050953,10081792,10025310,10027141,10048294,10029350,10061880,10033616,10035742,10037660,10040560,10043071,10069363	33	DE;HO	HP	20211210	10012818	Diffuse large B-cell lymphoma(弥漫性大 B 细胞淋巴瘤)	10012818	PS	KYMRIAH	INTRAVENOUS (NOT OTHERWISE S				TISAGENLECLEUCEL	76	Female	75≤	Serious	Not Specified	NO	YES	NO	YES	NO	NO	NO	4	1	10000059	Gastrointestinal disorders	10017947	Gastrointestinal signs and symptoms	10018012	Gastrointestinal signs and symptoms NEC
166015694	16601569		20190826	NOVARTIS			F	40.5	KG	MD	19	3	US	US	10000059,10000060,10049471,10007196,10052015,10012818,10014625,10016288,10020919,10019660,10019663,10020583,10020993,10021789,10025482,10051398,10071067,10033371,10033661,10038695,10043089	21	DE;HO		20190708	10003907,10012818,10002855	B-cell lymphoma stage IV(B 细胞淋巴瘤 IV 期)	10003907	PS	KYMRIAH	INTRAVENOUS (NOT OTHERWISE S			SOLUTION FOR INFUSION	TISAGENLECLEUCEL		Female	NS	Serious	Physician(医师)	NO	YES	NO	YES	NO	NO	NO		1	10000059	Gastrointestinal disorders	10017947	Gastrointestinal signs and symptoms	10018012	Gastrointestinal signs and symptoms NEC
183729637	18372963	20201001	20211021	NOVARTIS			F			MD	21	4	DE	DE	10058808,10000059,10060925,10069339,10008531,10052015,10013968,10067715,10075724,10052076,10071583,10051565,10021097,10021143,10083347,10022680,10078659,10023676,10027175,10029350,10037660,10038695,10040560,10040752,10043089	25	DE;HO;LT;OT		20200930	10012818,10070592,10070592,10070592	Diffuse large B-cell lymphoma(弥漫性大 B 细胞淋巴瘤)	10012818	PS	KYMRIAH	INTRAVENOUS DRIP				TISAGENLECLEUCEL		Female	NS	Serious	Physician(医师)	YES	YES	NO	YES	NO	NO	YES	1	2	10000059	Gastrointestinal disorders	10017947	Gastrointestinal signs and symptoms	10018012	Gastrointestinal signs and symptoms NEC
146999811	14699981		20180329	FDA-CTU	21	YR	F	51.8	KG	PH	18	1	US	US	10000060,10021789,10028372,10029350,10037660,10037844,10062355	7	HO;LT;OT	HP			Not Specified		PS	KYMRIAH	Not Specified				TISAGENLECLEUCEL	21	Female	≥18，＜45	Serious	Pharmacist(药师)	YES	YES	NO	NO	NO	NO	YES		1	10000060	Gastrointestinal disorders	10017947	Gastrointestinal signs and symptoms	10018012	Flatulence, bloating and distension
192477992	19247799	20210422	20210603	NOVARTIS	2	YR	F	14.5	KG	HP	21	2	US	US	10000060,10052015,10019303,10021097,10023533,10035598,10037660,10038712	8	HO;OT		20210422	10003917,10021789,10081601,10081601,10021789,10021789	B-cell type acute leukaemia(B 细胞型急性白血病)	10003917	PS	KYMRIAH	INTRAVENOUS (NOT OTHERWISE S				TISAGENLECLEUCEL	2	Female	＜18	Serious	Pharmacist(药师)	NO	YES	NO	NO	NO	NO	YES	0	1	10000060	Gastrointestinal disorders	10017947	Gastrointestinal signs and symptoms	10018012	Flatulence, bloating and distension
153356029	15335602	20180309	20220530	NOVARTIS	21	YR	F	48.3	KG	MD	22	2	US	US	10000060,10000846,10001949,10010305,10052015,10013950,10083347,10051398,10048294,10028372,10029350,10037660,10037844,10041349	14	DE;HO		20180216	10000846,10036898,10029354,10029354,10029354,10029354	Acute lymphocytic leukaemia(急性淋巴性细胞白血病)	10000846	PS	KYMRIAH	INTRAVENOUS (NOT OTHERWISE S			DISPERSION FOR INFUSION	TISAGENLECLEUCEL	21	Female	≥18，＜45	Serious	Physician(医师)	NO	YES	NO	YES	NO	NO	NO	21	1	10000060	Gastrointestinal disorders	10017947	Gastrointestinal signs and symptoms	10018012	Flatulence, bloating and distension
163558028	16355802	20190516	20220523	NOVARTIS	7	YR	M	35	KG	HP	22	2	US	US	10058808,10000060,10049054,10048962,10007617,10008111,10009802,10084058,10052015,10055798,10020919,10021143,10022840,10060840,10023676,10024690,10077361,10028521,10037423,10049771,10043607,10062173	22	DE;HO;OT		20190429	10003917	B-cell type acute leukaemia(B 细胞型急性白血病)	10003917	PS	KYMRIAH	INTRAVENOUS (NOT OTHERWISE S			DISPERSION FOR INFUSION	TISAGENLECLEUCEL	7	Male	＜18	Serious	Pharmacist(药师)	NO	YES	NO	YES	NO	NO	YES	17	2	10000060	Gastrointestinal disorders	10017947	Gastrointestinal signs and symptoms	10018012	Flatulence, bloating and distension
189045141	18904514	20210120	20210217	FDA-CTU	72	YR	M			HP	21	1	US	US	10000060,10003997,10052015,10016288,10029350,10035664	6	HO	HP	20210119	10012818	Diffuse large B-cell lymphoma(弥漫性大 B 细胞淋巴瘤)	10012818	PS	TISAGENLECLEUCEL.	INTRAVENOUS DRIP				TISAGENLECLEUCEL	72	Male	≥65，＜75	Serious	Pharmacist(药师)	NO	YES	NO	NO	NO	NO	NO	1	1	10000060	Gastrointestinal disorders	10017947	Gastrointestinal signs and symptoms	10018012	Flatulence, bloating and distension
170368244	17036824	20191028	20200729	NOVARTIS	42	YR	M			HP	20	3	US	US	10000060,10001053,10001497,10003598,10005520,10006093,10048962,10049220,10007515,10008531,10009802,10010305,10062276,10052015,10013395,10013442,10013950,10050256,10014625,10015090,10017523,10071583,10019708,10019851,10020578,10074737,10020903,10021097,10021143,10083347,10023676,10023845,10081792,10070160,10029331,10029350,10033661,10034474,10035598,10037423,10037660,10038435,10038743,10040047,100…	50	DE;HO;LT;OT		20191028	10012821,10070592,10070592,10070592,10033371,10028813,10029354,10070592,10070592,10070592,10033371,10012818,10070592,10020039,10013786,10049087,10033371,10028334,10070592,10001497,10061758,10002855,10070592,10070592,10028813,10047700,10070592,10013774,10061758,10070592,10070592,10070592,10021789,10022437,10070592,10070592	Diffuse large B-cell lymphoma recurrent(复发性弥漫性大 B 细胞淋巴瘤)	10012821	PS	KYMRIAH	INTRAVENOUS (NOT OTHERWISE S	1	DF	SUSPENSION FOR INFUSION	TISAGENLECLEUCEL	42	Male	≥18，＜45	Serious	Pharmacist(药师)	YES	YES	NO	YES	NO	NO	YES	0	1	10000060	Gastrointestinal disorders	10017947	Gastrointestinal signs and symptoms	10018012	Flatulence, bloating and distension
189698138	18969813	20200211	20220518	NOVARTIS	65	YR	M	72.8	KG	MD	22	2	US	US	10000060,10000081,10002034,10003988,10010774,10052015,10012735,10012818,10013990,10016256,10020039,10083347,10059158,10051398,10061273,10028813,10030124,10033371,10037660,10047700	20	DE;HO;OT		20200211	10012818,10070592,10061758,10061758,10070592	Diffuse large B-cell lymphoma(弥漫性大 B 细胞淋巴瘤)	10012818	PS	KYMRIAH	INTRAVENOUS (NOT OTHERWISE S			Suspension for infusion	TISAGENLECLEUCEL	65	Male	≥65，＜75	Serious	Physician(医师)	NO	YES	NO	YES	NO	NO	YES	0	1	10000060	Gastrointestinal disorders	10017947	Gastrointestinal signs and symptoms	10018012	Flatulence, bloating and distension
168302052	16830205	20190909	20191016	NOVARTIS	68	YR	M	75	KG	OT	19	4	US	US	10000060,10005287,10005520,10005557,10005630,10005635,10005802,10005851,10006825,10007223,10010305,10052015,10013709,10018358,10018884,10021097,10021143,10021789,10022595,10029354,10034568,10035528,10037063,10058151,10037660,10038153,10040047,10040250,10040752,10047942	30	DE;HO;OT		20190909	10012821,10078393,10045170,10036898,10070592,10078393,10070592,10029354,10012601,10070592,10010774,10020772,10010774	Diffuse large B-cell lymphoma recurrent(复发性弥漫性大 B 细胞淋巴瘤)	10012821	PS	KYMRIAH	INTRAVENOUS (NOT OTHERWISE S				TISAGENLECLEUCEL	68	Male	≥65，＜75	Serious	Other health-professional(其他健康专业人员)	NO	YES	NO	YES	NO	NO	YES	0	1	10000060	Gastrointestinal disorders	10017947	Gastrointestinal signs and symptoms	10018012	Flatulence, bloating and distension
166015694	16601569		20190826	NOVARTIS			F	40.5	KG	MD	19	3	US	US	10000059,10000060,10049471,10007196,10052015,10012818,10014625,10016288,10020919,10019660,10019663,10020583,10020993,10021789,10025482,10051398,10071067,10033371,10033661,10038695,10043089	21	DE;HO		20190708	10003907,10012818,10002855	B-cell lymphoma stage IV(B 细胞淋巴瘤 IV 期)	10003907	PS	KYMRIAH	INTRAVENOUS (NOT OTHERWISE S			SOLUTION FOR INFUSION	TISAGENLECLEUCEL		Female	NS	Serious	Physician(医师)	NO	YES	NO	YES	NO	NO	NO		2	10000060	Gastrointestinal disorders	10017947	Gastrointestinal signs and symptoms	10018012	Flatulence, bloating and distension
160088691	16008869	20180731	20190226	NOVARTIS	15	YR	M	35.1	KG	MD	19	1	US	US	10000060,10063620,10077605,10070448,10003997,10048962,10006825,10051290,10008096,10048824,10008796,10010305,10011224,10011655,10061428,10013968,10014408,10014625,10015090,10016062,10016288,10018867,10019847,10020635,10078862,10020711,10020772,10021015,10048469,10065187,10025080,10025197,10051398,10061284,10061532,10029331,10033661,10033775,10076737,10035598,10061354,10037660,10039906,10040865,100…	50	HO;LT;OT		20180727	10063620,10070592,10070592,10070592,10070592,10070592,10070592,10070592,10070592,10070592,10070592,10070592,10070592,10070592,10070592,10070592,10070592,10070592,10070592,10070592,10070592,10021015,10021058,10070592,10070592,10070592,10070592,10070592,10070592,10070592,10070592,10070592,10070592,10070592,10070592,10070592,10070592,10070592,10070592,10070592,10070592,10070592,10070592,10070592,100…	Acute lymphocytic leukaemia recurrent(急性淋巴细胞性白血病复发)	10063620	PS	KYMRIAH	INTRAVENOUS (NOT OTHERWISE S			SOLUTION FOR INFUSION	TISAGENLECLEUCEL	15	Male	＜18	Serious	Physician(医师)	YES	YES	NO	NO	NO	NO	YES	4	1	10000060	Gastrointestinal disorders	10017947	Gastrointestinal signs and symptoms	10018012	Flatulence, bloating and distension
181741466	18174146	20201123	20220412	NOVARTIS	22	YR	M	92	KG	MD	22	2	US	US	10000060,10000081,10000097,10069339,10063620,10002034,10002855,10003210,10003598,10005287,10005288,10005395,10005420,10005425,10005482,10005483,10005557,10049471,10050196,10005802,10005839,10005851,10005860,10005861,10007196,10007223,10008796,10010774,10052015,10061124,10016750,10016807,10018838,10018884,10021015,10021036,10021097,10026995,10027878,10029164,10029883,10030124,10053762,10068319,100…	55	HO;OT		20200610	10000846,10019641,10019641,10036898,10036898,10036898,10036898,10036898,10081601,10070592,10070592,10070592,10070592,10070592,10070592,10070592,10070592,10061024,10020772,10036898,10070592,10070592,10005861,10070592,10070592,10070592,10070592,10070592,10020772,10070592,10061758,10070592,10070592,10070592,10070592,10070592,10070592,10070592,10070592,10061758,10070592,10070592,10070592,10070592,100…	Acute lymphocytic leukaemia(急性淋巴性细胞白血病)	10000846	PS	KYMRIAH	INTRAVENOUS (NOT OTHERWISE S			DISPERSION FOR INFUSION	TISAGENLECLEUCEL	22	Male	≥18，＜45	Serious	Physician(医师)	NO	YES	NO	NO	NO	NO	YES	166	1	10000060	Gastrointestinal disorders	10017947	Gastrointestinal signs and symptoms	10018012	Flatulence, bloating and distension
159972944	15997294	20181115	20200417	NOVARTIS	15	YR	M	82	KG	MD	20	2	US	US	10000060,10000081,10000846,10001497,10001946,10002528,10002974,10003445,10003598,10005287,10059569,10005364,10005395,10005420,10005483,10005557,10005630,10005654,10005708,10049471,10005724,10005803,10005839,10005851,10060898,10007223,10008469,10009346,10009802,10010305,10011224,10052015,10012218,10012735,10013968,10014387,10014418,10014625,10016256,10020919,10062693,10058061,10018836,10018838,100…	84	DE;HO;LT;OT		20181107	10000846,10070592,10070592,10070592,10070592,10070592,10070592,10070592,10070592,10070592,10070592,10070592,10070592,10070592,10070592,10070592,10070592,10070592,10070592,10070592,10070592,10070592,10070592,10070592,10070592,10070592,10070592,10070592,10070592,10070592,10070592,10070592,10070592,10070592,10070592,10070592,10070592,10070592,10070592,10070592,10070592,10070592,10070592,10070592,100…	Acute lymphocytic leukaemia(急性淋巴性细胞白血病)	10000846	PS	KYMRIAH	INTRAVENOUS (NOT OTHERWISE S				TISAGENLECLEUCEL	15	Male	＜18	Serious	Physician(医师)	YES	YES	NO	YES	NO	NO	YES	8	1	10000060	Gastrointestinal disorders	10017947	Gastrointestinal signs and symptoms	10018012	Flatulence, bloating and distension
156143904	15614390	20180730	20190227	NOVARTIS	15	YR	M	35.1	KG	MD	19	1	US	US	10000060,10063620,10077605,10070448,10003997,10048962,10006825,10051290,10008096,10048824,10008796,10010305,10011224,10011655,10061428,10013968,10014408,10014625,10015090,10016062,10016288,10018867,10019847,10078862,10020711,10020772,10021015,10048469,10065187,10025080,10025197,10051398,10061284,10061532,10029331,10033661,10033775,10057372,10035598,10061354,10037660,10039906,10040865,10041045,100…	49	HO;LT;OT		20180727	10063620,10070592,10070592,10070592,10070592,10070592,10070592,10070592,10070592,10070592,10070592,10070592,10070592,10070592,10070592,10070592,10070592,10070592,10070592,10070592,10070592,10070592,10070592,10070592,10070592,10070592,10070592,10070592,10070592,10070592,10070592,10070592,10070592,10070592,10070592,10070592,10070592,10070592,10070592,10070592,10070592,10070592,10070592,10070592,100…	Acute lymphocytic leukaemia recurrent(急性淋巴细胞性白血病复发)	10063620	PS	KYMRIAH	INTRAVENOUS (NOT OTHERWISE S			SOLUTION FOR INFUSION	TISAGENLECLEUCEL	15	Male	＜18	Serious	Physician(医师)	YES	YES	NO	NO	NO	NO	YES	3	1	10000060	Gastrointestinal disorders	10017947	Gastrointestinal signs and symptoms	10018012	Flatulence, bloating and distension
157594954	15759495	20181115	20191024	NOVARTIS	15	YR	M	82.6	KG	MD	19	4	US	US	10000060,10000081,10000846,10001497,10001946,10002528,10002974,10003445,10003598,10005287,10059569,10005364,10005395,10005420,10005483,10005557,10005630,10005654,10005708,10049471,10005724,10005803,10005839,10005851,10060898,10007223,10008469,10009346,10009802,10010305,10011224,10052015,10012218,10012735,10013968,10014387,10014418,10014625,10016256,10020919,10062693,10058061,10018836,10018838,100…	84	DE;HO;LT;OT		20181107	10000846,10070592,10070592,10070592,10070592,10070592,10070592,10070592,10070592,10070592,10070592,10070592,10070592,10070592,10070592,10070592,10070592,10070592,10070592,10070592,10070592,10070592,10070592,10070592,10070592,10070592,10070592,10070592,10070592,10070592,10070592,10070592,10070592,10070592,10070592,10070592,10070592,10070592,10070592,10070592,10070592,10070592,10070592,10070592,100…	Acute lymphocytic leukaemia(急性淋巴性细胞白血病)	10000846	PS	KYMRIAH	INTRAVENOUS (NOT OTHERWISE S				TISAGENLECLEUCEL	15	Male	＜18	Serious	Physician(医师)	YES	YES	NO	YES	NO	NO	YES	8	1	10000060	Gastrointestinal disorders	10017947	Gastrointestinal signs and symptoms	10018012	Flatulence, bloating and distension
181559335	18155933	20200811	20210817	NOVARTIS	65	YR	F	67.1	KG	CN	21	3	COUNTRY NOT SPECIFIED	US	10000077,10002948,10003598,10010305,10049669,10058319,10014625,10017577,10019211,10020583,10020635,10020993,10083347,10027175,10035598,10037423	16	HO;OT		20200715	10012818,10036898,10012818,10070592,10081601,10035664	Diffuse large B-cell lymphoma(弥漫性大 B 细胞淋巴瘤)	10012818	PS	KYMRIAH	INTRAVENOUS (NOT OTHERWISE S				TISAGENLECLEUCEL	65	Female	≥65，＜75	Serious	Consumer(消费者)	NO	YES	NO	NO	NO	NO	YES	27	1	10000077	Gastrointestinal disorders	10017947	Gastrointestinal signs and symptoms	10018012	Abdominal findings abnormal
166797048	16679704	20190710	20220603	NOVARTIS	68	YR	M	81.9	KG	HP	22	2	US	US	10000081,10001551,10002915,10003481,10005287,10059570,10005395,10005520,10005557,10005630,10005724,10008479,10010305,10052015,10050528,10018838,10018852,10018884,10071583,10055798,10019842,10020524,10021097,10083347,10049694,10026996,10027004,10055052,10027727,10035528,10035598,10037014,10037063,10037423,10038153,10053920,10040250,10041349,10043071,10050510,10047942	41	HO;OT		20190708	10012818,10070592,10070592,10070592,10070592,10070592,10070592,10070592,10070592,10070592,10070592,10033371,10078223,10054082,10070592,10070592,10010774,10070592,10070592,10070592,10070592	Diffuse large B-cell lymphoma(弥漫性大 B 细胞淋巴瘤)	10012818	PS	KYMRIAH	INTRAVENOUS (NOT OTHERWISE S			DISPERSION FOR INFUSION	TISAGENLECLEUCEL	68	Male	≥65，＜75	Serious	Pharmacist(药师)	NO	YES	NO	NO	NO	NO	YES	2	1	10000081	Gastrointestinal disorders	10017947	Gastrointestinal signs and symptoms	10018012	Gastrointestinal and abdominal pains (excl oral and throat)
185417572	18541757	20201107	20201210	NOVARTIS	61	YR	M	89.98	KG	CN	20	4	US	US	10073485,10000081,10050559,10002915,10002918,10003658,10006093,10008531,10009887,10012735,10012818,10049773,10051398,10027727,10033645,10037660,10041101,10042604,10044640,10047700	20	HO;LT;OT		20201026	10012818,10036898,10036898	Diffuse large B-cell lymphoma(弥漫性大 B 细胞淋巴瘤)	10012818	PS	KYMRIAH	UNKNOWN			SUSPENSION FOR INFUSION	TISAGENLECLEUCEL	61	Male	≥45，＜65	Serious	Consumer(消费者)	YES	YES	NO	NO	NO	NO	YES	12	2	10000081	Gastrointestinal disorders	10017947	Gastrointestinal signs and symptoms	10018012	Gastrointestinal and abdominal pains (excl oral and throat)
178898231	17889823	20190907	20200612	NOVARTIS	65	YR	F			MD	20	2	FR	FR	10000081,10002961,10052015,10011906,10018830,10055798,10026865,10027141,10028813,10037660,10047700	11	DE;HO;OT		20180827	10012818	Diffuse large B-cell lymphoma(弥漫性大 B 细胞淋巴瘤)	10012818	PS	KYMRIAH	UNKNOWN				TISAGENLECLEUCEL	65	Female	≥65，＜75	Serious	Physician(医师)	NO	YES	NO	YES	NO	NO	YES	376	1	10000081	Gastrointestinal disorders	10017947	Gastrointestinal signs and symptoms	10018012	Gastrointestinal and abdominal pains (excl oral and throat)
159972944	15997294	20181115	20200417	NOVARTIS	15	YR	M	82	KG	MD	20	2	US	US	10000060,10000081,10000846,10001497,10001946,10002528,10002974,10003445,10003598,10005287,10059569,10005364,10005395,10005420,10005483,10005557,10005630,10005654,10005708,10049471,10005724,10005803,10005839,10005851,10060898,10007223,10008469,10009346,10009802,10010305,10011224,10052015,10012218,10012735,10013968,10014387,10014418,10014625,10016256,10020919,10062693,10058061,10018836,10018838,100…	84	DE;HO;LT;OT		20181107	10000846,10070592,10070592,10070592,10070592,10070592,10070592,10070592,10070592,10070592,10070592,10070592,10070592,10070592,10070592,10070592,10070592,10070592,10070592,10070592,10070592,10070592,10070592,10070592,10070592,10070592,10070592,10070592,10070592,10070592,10070592,10070592,10070592,10070592,10070592,10070592,10070592,10070592,10070592,10070592,10070592,10070592,10070592,10070592,100…	Acute lymphocytic leukaemia(急性淋巴性细胞白血病)	10000846	PS	KYMRIAH	INTRAVENOUS (NOT OTHERWISE S				TISAGENLECLEUCEL	15	Male	＜18	Serious	Physician(医师)	YES	YES	NO	YES	NO	NO	YES	8	2	10000081	Gastrointestinal disorders	10017947	Gastrointestinal signs and symptoms	10018012	Gastrointestinal and abdominal pains (excl oral and throat)
181741466	18174146	20201123	20220412	NOVARTIS	22	YR	M	92	KG	MD	22	2	US	US	10000060,10000081,10000097,10069339,10063620,10002034,10002855,10003210,10003598,10005287,10005288,10005395,10005420,10005425,10005482,10005483,10005557,10049471,10050196,10005802,10005839,10005851,10005860,10005861,10007196,10007223,10008796,10010774,10052015,10061124,10016750,10016807,10018838,10018884,10021015,10021036,10021097,10026995,10027878,10029164,10029883,10030124,10053762,10068319,100…	55	HO;OT		20200610	10000846,10019641,10019641,10036898,10036898,10036898,10036898,10036898,10081601,10070592,10070592,10070592,10070592,10070592,10070592,10070592,10070592,10061024,10020772,10036898,10070592,10070592,10005861,10070592,10070592,10070592,10070592,10070592,10020772,10070592,10061758,10070592,10070592,10070592,10070592,10070592,10070592,10070592,10070592,10061758,10070592,10070592,10070592,10070592,100…	Acute lymphocytic leukaemia(急性淋巴性细胞白血病)	10000846	PS	KYMRIAH	INTRAVENOUS (NOT OTHERWISE S			DISPERSION FOR INFUSION	TISAGENLECLEUCEL	22	Male	≥18，＜45	Serious	Physician(医师)	NO	YES	NO	NO	NO	NO	YES	166	2	10000081	Gastrointestinal disorders	10017947	Gastrointestinal signs and symptoms	10018012	Gastrointestinal and abdominal pains (excl oral and throat)
157594954	15759495	20181115	20191024	NOVARTIS	15	YR	M	82.6	KG	MD	19	4	US	US	10000060,10000081,10000846,10001497,10001946,10002528,10002974,10003445,10003598,10005287,10059569,10005364,10005395,10005420,10005483,10005557,10005630,10005654,10005708,10049471,10005724,10005803,10005839,10005851,10060898,10007223,10008469,10009346,10009802,10010305,10011224,10052015,10012218,10012735,10013968,10014387,10014418,10014625,10016256,10020919,10062693,10058061,10018836,10018838,100…	84	DE;HO;LT;OT		20181107	10000846,10070592,10070592,10070592,10070592,10070592,10070592,10070592,10070592,10070592,10070592,10070592,10070592,10070592,10070592,10070592,10070592,10070592,10070592,10070592,10070592,10070592,10070592,10070592,10070592,10070592,10070592,10070592,10070592,10070592,10070592,10070592,10070592,10070592,10070592,10070592,10070592,10070592,10070592,10070592,10070592,10070592,10070592,10070592,100…	Acute lymphocytic leukaemia(急性淋巴性细胞白血病)	10000846	PS	KYMRIAH	INTRAVENOUS (NOT OTHERWISE S				TISAGENLECLEUCEL	15	Male	＜18	Serious	Physician(医师)	YES	YES	NO	YES	NO	NO	YES	8	2	10000081	Gastrointestinal disorders	10017947	Gastrointestinal signs and symptoms	10018012	Gastrointestinal and abdominal pains (excl oral and throat)
204725723	20472572	20191020	20230324	NOVARTIS	14	YR	M	87.5	KG	HP	23	1	US	US	10000081,10063620,10009802,10052015,10012735,10021097,10069826,10037660,10043071,10047700	10	OT		20191014	10000846	Acute lymphocytic leukaemia(急性淋巴性细胞白血病)	10000846	PS	KYMRIAH	INTRAVENOUS (NOT OTHERWISE S			Suspension for infusion	TISAGENLECLEUCEL	14	Male	＜18	Serious	Pharmacist(药师)	NO	NO	NO	NO	NO	NO	YES	6	1	10000081	Gastrointestinal disorders	10017947	Gastrointestinal signs and symptoms	10018012	Gastrointestinal and abdominal pains (excl oral and throat)
159032272	15903227	20180411	20210804	NOVARTIS	17	YR	M	35.1	KG	MD	21	3	US	US	10000081,10060931,10048946,10007515,10008531,10054236,10009887,10052015,10066274,10011906,10061428,10012174,10064687,10012735,10051910,10014893,10016029,10016256,10016288,10017779,10075160,10019211,10019663,10021015,10021097,10021789,10062489,10029366,10033425,10033775,10035528,10036772,10037423,10058151,10037660,10040047,10040070,10040752,10040952,10043071,10051082,10054889,10047700,10047895	44	DE;HO;LT;OT		20180326	10063620,10066654,10021789,10036898,10070592,10070592,10036898,10070592,10033371,10033371,10000846,10036898,10021789,10033371,10070592,10070592,10070592,10070592,10070592,10070592,10070592,10070592,10070592,10070592,10070592,10070592,10070592	Acute lymphocytic leukaemia recurrent(急性淋巴细胞性白血病复发)	10063620	PS	KYMRIAH	INTRAVENOUS (NOT OTHERWISE S				TISAGENLECLEUCEL	17	Male	＜18	Serious	Physician(医师)	YES	YES	NO	YES	NO	NO	YES	16	1	10000081	Gastrointestinal disorders	10017947	Gastrointestinal signs and symptoms	10018012	Gastrointestinal and abdominal pains (excl oral and throat)
170750904	17075090	20190812	20200320	NOVARTIS	69	YR	M	75.3	KG	HP	20	1	US	US	10000081,10001551,10003481,10084247,10005364,10061428,10012378,10012431,10012821,10015150,10021097,10022437,10023126,10051398,10028735,10028813,10071067,10036018,10051482,10037549,10039101,10040831,10047111,10047700,10047895	25	HO;OT		20190812	10012818,10036898,10043634,10036898,10052933,10070592,10070592,10036898,10036898,10061758,10036898,10036898,10036898,10061758,10061758,10061758,10036898,10070592,10052933,10081601	Diffuse large B-cell lymphoma(弥漫性大 B 细胞淋巴瘤)	10012818	PS	KYMRIAH	INTRAVENOUS (NOT OTHERWISE S				TISAGENLECLEUCEL	69	Male	≥65，＜75	Serious	Pharmacist(药师)	NO	YES	NO	NO	NO	NO	YES	0	1	10000081	Gastrointestinal disorders	10017947	Gastrointestinal signs and symptoms	10018012	Gastrointestinal and abdominal pains (excl oral and throat)
213872292	21387229	20220818	20221110	NOVARTIS	12	YR	M	23.2	KG	MD	22	4	US	US	10000081,10001551,10002034,10003757,10010719,10052015,10012174,10012735,10014418,10070386,10016288,10019211,10070249,10058819,10020635,10020646,10020711,10020947,10021015,10021058,10021097,10021143,10083347,10028813,10029350,10035528,10035598,10037660,10041349,10042128,10047700	31	HO;OT		20220816	10000846,10033371,10070592,10081601,10085075,10085075,10036898,10036898,10036898,10070592	Acute lymphocytic leukaemia(急性淋巴性细胞白血病)	10000846	PS	KYMRIAH	INTRAVENOUS (NOT OTHERWISE S			CELL SUSPENSION FOR INJECTION	TISAGENLECLEUCEL	12	Male	＜18	Serious	Physician(医师)	NO	YES	NO	NO	NO	NO	YES	2	1	10000081	Gastrointestinal disorders	10017947	Gastrointestinal signs and symptoms	10018012	Gastrointestinal and abdominal pains (excl oral and throat)
210583452	21058345	20210729	20220722	NOVARTIS	70	YR	F	39.7	KG	HP	22	3	KR	KR	10000081,10001760,10052015,10012821,10013968,10020937,10024384,10025310,10057751,10037660,10040070,10043071	12	DE;HO;OT		20210729	10012818,10070592,10085075,10085075	Diffuse large B-cell lymphoma(弥漫性大 B 细胞淋巴瘤)	10012818	PS	KYMRIAH	INTRAVENOUS (NOT OTHERWISE S			DISPERSION FOR INFUSION	TISAGENLECLEUCEL	70	Female	≥65，＜75	Serious	Pharmacist(药师)	NO	YES	NO	YES	NO	NO	YES	0	1	10000081	Gastrointestinal disorders	10017947	Gastrointestinal signs and symptoms	10018012	Gastrointestinal and abdominal pains (excl oral and throat)
189698138	18969813	20200211	20220518	NOVARTIS	65	YR	M	72.8	KG	MD	22	2	US	US	10000060,10000081,10002034,10003988,10010774,10052015,10012735,10012818,10013990,10016256,10020039,10083347,10059158,10051398,10061273,10028813,10030124,10033371,10037660,10047700	20	DE;HO;OT		20200211	10012818,10070592,10061758,10061758,10070592	Diffuse large B-cell lymphoma(弥漫性大 B 细胞淋巴瘤)	10012818	PS	KYMRIAH	INTRAVENOUS (NOT OTHERWISE S			Suspension for infusion	TISAGENLECLEUCEL	65	Male	≥65，＜75	Serious	Physician(医师)	NO	YES	NO	YES	NO	NO	YES	0	2	10000081	Gastrointestinal disorders	10017947	Gastrointestinal signs and symptoms	10018012	Gastrointestinal and abdominal pains (excl oral and throat)
200397222	20039722	20211020	20211125	NOVARTIS	47	YR	M	87	KG	HP	21	4	US	US	10000081,10052015,10028813,10037660,10047700	5	HO;OT		20211020	10012818,10070592,10070592,10020751,10020751,10070592,10070592,10064556,10036898,10012735,10070592,10068319,10070592,10010774,10010774,10070592,10033371,10028334,10070592,10070592,10013946,10070592,10070592,10028813,10070592,10070592,10070592,10070592,10070592,10070592,10033371,10017853	Diffuse large B-cell lymphoma(弥漫性大 B 细胞淋巴瘤)	10012818	PS	KYMRIAH	INTRAVENOUS (NOT OTHERWISE S			DISPERSION FOR INFUSION	TISAGENLECLEUCEL	47	Male	≥45，＜65	Serious	Pharmacist(药师)	NO	YES	NO	NO	NO	NO	YES	0	1	10000081	Gastrointestinal disorders	10017947	Gastrointestinal signs and symptoms	10018012	Gastrointestinal and abdominal pains (excl oral and throat)
166612821	16661282		20190802	NOVARTIS			F			CN	19	3	US	US	10000081,10003988	2	HO;LT		20190702	10025310	Lymphoma(淋巴瘤)	10025310	PS	KYMRIAH	INTRAVENOUS (NOT OTHERWISE S			SUSPENSION FOR INFUSION	TISAGENLECLEUCEL		Female	NS	Serious	Consumer(消费者)	YES	YES	NO	NO	NO	NO	NO		1	10000081	Gastrointestinal disorders	10017947	Gastrointestinal signs and symptoms	10018012	Gastrointestinal and abdominal pains (excl oral and throat)
202315561	20231556	20211102	20211223	FDA-CTU	70	YR	F	81.7	KG	MD	21	4	US		10000081,10069339,10002847,10002948,10002974,10003504,10010305,10052015,10066274,10017955,10018867,10018875,10071583,10020869,10020919,10051125,10083347,10023676,10024264,10077692,10025102,10027141,10061284,10048294,10033661,10065381,10058151,10037660,10038687,10040250,10040560	31	HO		20211102	10012818	Diffuse large B-cell lymphoma(弥漫性大 B 细胞淋巴瘤)	10012818	PS	TISAGENLECLEUCEL	INTRAVENOUS (NOT OTHERWISE S				TISAGENLECLEUCEL	70	Female	≥65，＜75	Serious	Physician(医师)	NO	YES	NO	NO	NO	NO	NO	0	1	10000081	Gastrointestinal disorders	10017947	Gastrointestinal signs and symptoms	10018012	Gastrointestinal and abdominal pains (excl oral and throat)
154967451	15496745		20181014	NOVARTIS			F			CN	18	4	US	US	10000081,10063620,10041648,10066901	4	OT			10000846	Acute lymphocytic leukaemia(急性淋巴性细胞白血病)	10000846	PS	KYMRIAH	UNKNOWN				TISAGENLECLEUCEL		Female	NS	Serious	Consumer(消费者)	NO	NO	NO	NO	NO	NO	YES		1	10000081	Gastrointestinal disorders	10017947	Gastrointestinal signs and symptoms	10018012	Gastrointestinal and abdominal pains (excl oral and throat)
175465965	17546596	20200220	20220228	NOVARTIS			M	82.6	KG	MD	22	1	US	US	10000081,10069339,10002855,10003549,10010305,10012818,10014625,10016165,10016256,10020772,10083347,10051398,10049718,10060862,10041349	15	DE;DS;HO;LT;OT		20200204	10012818	Diffuse large B-cell lymphoma(弥漫性大 B 细胞淋巴瘤)	10012818	PS	KYMRIAH	INTRAVENOUS (NOT OTHERWISE S			CELL SUSPENSION FOR INJECTION	TISAGENLECLEUCEL		Male	NS	Serious	Physician(医师)	YES	YES	YES	YES	NO	NO	YES	16	1	10000081	Gastrointestinal disorders	10017947	Gastrointestinal signs and symptoms	10018012	Gastrointestinal and abdominal pains (excl oral and throat)
178849072	17884907	20191030	20200629	NOVARTIS	64	YR	M			HP	20	2	FR	FR	10000081,10069339,10007196,10008635,10009192,10009895,10052015,10011906,10061818,10019837,10021097,10029202,10037377,10037660,10040070,10043554	16	DE;LT;OT			10070592,10070592	Product used for unknown indication(产品使用的适应症不明)	10070592	PS	KYMRIAH	UNKNOWN				TISAGENLECLEUCEL	64	Male	≥45，＜65	Serious	Pharmacist(药师)	YES	NO	NO	YES	NO	NO	YES		1	10000081	Gastrointestinal disorders	10017947	Gastrointestinal signs and symptoms	10018012	Gastrointestinal and abdominal pains (excl oral and throat)
172408474	17240847	20191216	20200714	NOVARTIS	67	YR	F	57.7	KG	HP	20	3	US	US	10000081,10000631,10002034,10059570,10052015,10013968,10016256,10021036,10024384,10025256,10025327,10028411,10028813,10029354,10029366,10071067,10037660,10047942	18	HO;OT		20191216	10012818,10061758,10061758	Diffuse large B-cell lymphoma(弥漫性大 B 细胞淋巴瘤)	10012818	PS	KYMRIAH	INTRAVENOUS (NOT OTHERWISE S				TISAGENLECLEUCEL	67	Female	≥65，＜75	Serious	Pharmacist(药师)	NO	YES	NO	NO	NO	NO	YES	0	1	10000081	Gastrointestinal disorders	10017947	Gastrointestinal signs and symptoms	10018012	Gastrointestinal and abdominal pains (excl oral and throat)
223236042	22323604	20230201	20230910	NOVARTIS	30	YR	M			MD	23	3	BR	BR	10000081,10001551,10003481,10005287,10005630,10005839,10012818,10016288,10018884,10071583,10061998,10019842,10020578,10051398,10027457,10049721,10027463,10051680,10028116,10030302,10030963,10033645,10033654,10035528,10037660,10040250,10040752	27	HO;OT			10012818,10070592,10070592,10070592	Diffuse large B-cell lymphoma(弥漫性大 B 细胞淋巴瘤)	10012818	PS	KYMRIAH	INTRAVENOUS (NOT OTHERWISE S			Dispersion for infusion	TISAGENLECLEUCEL	30	Male	≥18，＜45	Serious	Physician(医师)	NO	YES	NO	NO	NO	NO	YES		1	10000081	Gastrointestinal disorders	10017947	Gastrointestinal signs and symptoms	10018012	Gastrointestinal and abdominal pains (excl oral and throat)
190324442	19032444	20201203	20210729	NOVARTIS	28	YR	M	88	KG	MD	21	3	IT	IT	10000087,10002016,10003658,10052015,10024574,10029350	6	LT		20201201	10070592,10070592,10070592,10070592,10049085,10070592,10070592	Product used for unknown indication(产品使用的适应症不明)	10070592	PS	KYMRIAH	INTRAVENOUS (NOT OTHERWISE S	1	DF		TISAGENLECLEUCEL	28	Male	≥18，＜45	Serious	Physician(医师)	YES	NO	NO	NO	NO	NO	NO	2	1	10000087	Gastrointestinal disorders	10017947	Gastrointestinal signs and symptoms	10018012	Gastrointestinal and abdominal pains (excl oral and throat)
168474386	16847438	20190705	20200205	NOVARTIS	9	YR	M	35.1	KG	MD	20	1	CA	CA	10000087,10063620,10001053,10001551,10003481,10061124,10017955,10061998,10057110,10021097,10051398,10029354,10056342,10037423,10037660,10037870,10038687,10059045,10040047,10062244,10043071,10043554	22	DE;HO;OT		20190619	10000846,10070592,10070592,10070592,10070592,10070592,10070592,10070592,10070592,10070592,10063620,10051398,10036898,10070592,10070592,10070592,10070592	Acute lymphocytic leukaemia(急性淋巴性细胞白血病)	10000846	PS	TISAGENLECLEUCEL.	INTRAVENOUS (NOT OTHERWISE S				TISAGENLECLEUCEL	9	Male	＜18	Serious	Physician(医师)	NO	YES	NO	YES	NO	NO	YES	16	1	10000087	Gastrointestinal disorders	10017947	Gastrointestinal signs and symptoms	10018012	Gastrointestinal and abdominal pains (excl oral and throat)
157600463	15760046	20181028	20210819	NOVARTIS	18	YR	M	82.3	KG	HP	21	3	US	US	10000097,10069339,10001053,10002847,10005364,10005483,10005851,10005861,10008635,10009802,10011224,10052015,10012821,10014866,10016256,10016288,10020919,10071583,10019670,10020583,10051125,10021015,10021058,10021143,10061598,10069826,10023129,10051398,10077361,10058117,10033546,10033661,10036142,10037660,10062237,10040250,10041660,10043071,10043089,10043554,10054889	41	DE;HO;OT		20181011	10012818,10070592,10070592,10070592,10070592,10070592,10070592,10070592,10070592,10070592,10081389,10070592,10070592,10070592,10070592,10070592	Diffuse large B-cell lymphoma(弥漫性大 B 细胞淋巴瘤)	10012818	PS	KYMRIAH	INTRAVENOUS (NOT OTHERWISE S	30	ML		TISAGENLECLEUCEL	18	Male	≥18，＜45	Serious	Pharmacist(药师)	NO	YES	NO	YES	NO	NO	YES	17	1	10000097	Gastrointestinal disorders	10017947	Gastrointestinal signs and symptoms	10018012	Gastrointestinal and abdominal pains (excl oral and throat)
181741466	18174146	20201123	20220412	NOVARTIS	22	YR	M	92	KG	MD	22	2	US	US	10000060,10000081,10000097,10069339,10063620,10002034,10002855,10003210,10003598,10005287,10005288,10005395,10005420,10005425,10005482,10005483,10005557,10049471,10050196,10005802,10005839,10005851,10005860,10005861,10007196,10007223,10008796,10010774,10052015,10061124,10016750,10016807,10018838,10018884,10021015,10021036,10021097,10026995,10027878,10029164,10029883,10030124,10053762,10068319,100…	55	HO;OT		20200610	10000846,10019641,10019641,10036898,10036898,10036898,10036898,10036898,10081601,10070592,10070592,10070592,10070592,10070592,10070592,10070592,10070592,10061024,10020772,10036898,10070592,10070592,10005861,10070592,10070592,10070592,10070592,10070592,10020772,10070592,10061758,10070592,10070592,10070592,10070592,10070592,10070592,10070592,10070592,10061758,10070592,10070592,10070592,10070592,100…	Acute lymphocytic leukaemia(急性淋巴性细胞白血病)	10000846	PS	KYMRIAH	INTRAVENOUS (NOT OTHERWISE S			DISPERSION FOR INFUSION	TISAGENLECLEUCEL	22	Male	≥18，＜45	Serious	Physician(医师)	NO	YES	NO	NO	NO	NO	YES	166	3	10000097	Gastrointestinal disorders	10017947	Gastrointestinal signs and symptoms	10018012	Gastrointestinal and abdominal pains (excl oral and throat)
203332312	20333231		20220118	NOVARTIS	74	YR	F			CN	22	1	CA	CA	10000269,10003997,10018001,10061520,10022694,10035598,10060946,10037423,10037660	9	HO;OT		20211214	10012818	Diffuse large B-cell lymphoma(弥漫性大 B 细胞淋巴瘤)	10012818	PS	KYMRIAH	INTRAVENOUS (NOT OTHERWISE S			Suspension for infusion	TISAGENLECLEUCEL	74	Female	≥65，＜75	Serious	Consumer(消费者)	NO	YES	NO	NO	NO	NO	YES		1	10000269	Infections and infestations	10021881	Infections - pathogen unspecified	10021879	Infections NEC
1967608013	19676080	20210401	20230403	NOVARTIS	59	YR	M	83	KG	MD	23	2	ES	ES	10000269,10065553,10040070	3	HO;OT		20210310	10003899,10003899,10061758,10061758,10036898,10038428,10036898,10003899,10052015,10003899,10062237,10064687,10045171,10049924,10000081,10036898,10036898,10036898,10049924,10033484,10003899,10000081,10036898,10036898,10036898,10036898,10021015,10036898,10003899,10036898,10003899,10036898,10052015,10036898,10036898,10003899,10036898,10025327,10033484,10074170,10033484,10036898,10036898,10003899,100…	B-cell lymphoma(B 细胞淋巴瘤)	10003899	PS	TISAGENLECLEUCEL	INTRAVENOUS (NOT OTHERWISE S			Suspension for infusion	TISAGENLECLEUCEL	59	Male	≥45，＜65	Serious	Physician(医师)	NO	YES	NO	NO	NO	NO	YES	22	1	10000269	Infections and infestations	10021881	Infections - pathogen unspecified	10021879	Infections NEC
209418143	20941814	20210601	20230517	NOVARTIS	18	YR	M	54.5	KG	MD	23	2	US	US	10000269,10011224,10012735,10013968,10020983,10035664,10047895	7	HO;OT		20171107	10062489	Leukaemia recurrent(白血病复发)	10062489	PS	KYMRIAH	INTRAVENOUS (NOT OTHERWISE S			Injection	TISAGENLECLEUCEL	18	Male	≥18，＜45	Serious	Physician(医师)	NO	YES	NO	NO	NO	NO	YES	1302	1	10000269	Infections and infestations	10021881	Infections - pathogen unspecified	10021879	Infections NEC
153952702	15395270	20180904	20190219	NOVARTIS	4	YR	M	18	KG	MD	19	1	US	US	10000486,10000846,10005635,10058558,10051398,10029354,10040047,10051082	8	DE;OT		20180821	10000846	Acute lymphocytic leukaemia(急性淋巴性细胞白血病)	10000846	PS	KYMRIAH	INTRAVENOUS (NOT OTHERWISE S	34	ML	SUSPENSION FOR INFUSION	TISAGENLECLEUCEL	4	Male	＜18	Serious	Physician(医师)	NO	NO	NO	YES	NO	NO	YES	14	1	10000486	Metabolism and nutrition disorders	10027433	Acid-base disorders	10000485	Mixed acid-base disorders
190774531	19077453	20210325	20210331	FDA-CTU	31	YR	M	57.2	KG	HP	21	1	US	US	10000486,10007661,10052015,10018875,10020646,10021097,10037469,10037660,10040560,10043071,10043089	11	DE	HP	20210323	10012818	Diffuse large B-cell lymphoma(弥漫性大 B 细胞淋巴瘤)	10012818	PS	KYMRIAH	INTRAVENOUS (NOT OTHERWISE S				TISAGENLECLEUCEL	31	Male	≥18，＜45	Serious	Pharmacist(药师)	NO	NO	NO	YES	NO	NO	NO	2	1	10000486	Metabolism and nutrition disorders	10027433	Acid-base disorders	10000485	Mixed acid-base disorders
142106482	14210648	20171006	20180108	NOVARTIS	16	MON	M	10.6	KG	MD	18	1	US	US	10000486,10069339,10052015,10013442,10013968,10016288,10020772,10024378	8	HO;OT		20171003	10000846,10000846,10000846,10070592,10070592,10070592,10070592,10070592	Acute lymphocytic leukaemia(急性淋巴性细胞白血病)	10000846	PS	KYMRIAH	INTRAVENOUS (NOT OTHERWISE S			INJECTION	TISAGENLECLEUCEL	1.33333	Male	＜18	Serious	Physician(医师)	NO	YES	NO	NO	NO	NO	YES	3	1	10000486	Metabolism and nutrition disorders	10027433	Acid-base disorders	10000485	Mixed acid-base disorders
154402375	15440237	20180910	20191105	NOVARTIS	30	YR	F	50	KG	MD	19	4	FR	FR	10000486,10001497,10002034,10002847,10003119,10005370,10065553,10074170,10007617,10009346,10009802,10052015,10012818,10014625,10017533,10017693,10071583,10020431,10020646,10020952,10021036,10021097,10023676,10025280,10051398,10077361,10029354,10037660,10038540,10038664,10038687,10039906,10040047,10043554,10045170,10067080	36	DE;HO;OT		20180907	10012818,10061758,10061758	Diffuse large B-cell lymphoma(弥漫性大 B 细胞淋巴瘤)	10012818	PS	TISAGENLECLEUCEL.	INTRAVENOUS (NOT OTHERWISE S			SUSPENSION FOR INJECTION	TISAGENLECLEUCEL	30	Female	≥18，＜45	Serious	Physician(医师)	NO	YES	NO	YES	NO	NO	YES	3	1	10000486	Metabolism and nutrition disorders	10027433	Acid-base disorders	10000485	Mixed acid-base disorders
169835141	16983514	20190905	20190917	FDA-CTU	62	YR	F	70.1	KG	OT	19	4	US	US	10000486,10069339,10000891,10002847,10002910,10062599,10003658,10005521,10005635,10006093,10060898,10057668,10066338,10052015,10058319,10050380,10014408,10016256,10018884,10071583,10018964,10019027,10019303,10020772,10020937,10021097,10025280,10048294,10048334,10028372,10033318,10072564,10035598,10037313,10037394,10037437,10037466,10037469,10002535,10037660,10040250,10058571,10042334,10043071,100…	47	DE	HP	20190821	10012818	Diffuse large B-cell lymphoma(弥漫性大 B 细胞淋巴瘤)	10012818	PS	KYMRIAH	Not Specified				TISAGENLECLEUCEL	62	Female	≥45，＜65	Serious	Other health-professional(其他健康专业人员)	NO	NO	NO	YES	NO	NO	NO	15	1	10000486	Metabolism and nutrition disorders	10027433	Acid-base disorders	10000485	Mixed acid-base disorders
226379102	22637910	20230511	20230811	NOVARTIS	15	YR	F			HP	23	3	US	US	10000486,10019663,10021097,10083347,10053762,10058151,10042938,10067080	8	DE;HO;LT;OT		20230503	10052015,10029350,10052015,10071583,10029350,10052015,10071583,10029350,10071583,10029350,10000846,10052015,10071583,10029350,10052015,10071583	Acute lymphocytic leukaemia(急性淋巴性细胞白血病)	10000846	PS	KYMRIAH	INTRAVENOUS (NOT OTHERWISE S			Dispersion for infusion	TISAGENLECLEUCEL	15	Female	＜18	Serious	Pharmacist(药师)	YES	YES	NO	YES	NO	NO	YES	8	1	10000486	Metabolism and nutrition disorders	10027433	Acid-base disorders	10000485	Mixed acid-base disorders
225305193	22530519	20230506	20230626	NOVARTIS	15	YR	F	120	KG	HP	23	2	US	US	10000486,10074170,10052015,10071583,10019663,10021097,10083347,10077361,10058151,10038435,10038695,10040070,10080714,10067080	14	DE;OT		20230503	10000846,10070592,10070592,10070592,10070592,10070592,10070592,10070592	Acute lymphocytic leukaemia(急性淋巴性细胞白血病)	10000846	PS	KYMRIAH	INTRAVENOUS (NOT OTHERWISE S			Dispersion for infusion	TISAGENLECLEUCEL	15	Female	＜18	Serious	Pharmacist(药师)	NO	NO	NO	YES	NO	NO	YES	3	1	10000486	Metabolism and nutrition disorders	10027433	Acid-base disorders	10000485	Mixed acid-base disorders
172408474	17240847	20191216	20200714	NOVARTIS	67	YR	F	57.7	KG	HP	20	3	US	US	10000081,10000631,10002034,10059570,10052015,10013968,10016256,10021036,10024384,10025256,10025327,10028411,10028813,10029354,10029366,10071067,10037660,10047942	18	HO;OT		20191216	10012818,10061758,10061758	Diffuse large B-cell lymphoma(弥漫性大 B 细胞淋巴瘤)	10012818	PS	KYMRIAH	INTRAVENOUS (NOT OTHERWISE S				TISAGENLECLEUCEL	67	Female	≥65，＜75	Serious	Pharmacist(药师)	NO	YES	NO	NO	NO	NO	YES	0	2	10000631	Investigations	10022891	Haematology investigations (incl blood groups)	10018851	Coagulation and bleeding analyses
167732436	16773243	20190813	20220506	NOVARTIS	19	YR	F	82	KG	MD	22	2	US	US	10000636,10005520,10010305,10052015,10016581,10019063,10048533,10020919,10021097,10083347,10022595,10048294,10029350,10035759,10037063,10037660,10038683,10039897,10043089,10059895	20	HO;LT;OT		20190812	10080017,10062016,10062016,10062016,10081601	Philadelphia positive acute lymphocytic leukaemia(费城染色体阳性急性淋巴细胞白血病)	10080017	PS	KYMRIAH	INTRAVENOUS (NOT OTHERWISE S			DISPERSION FOR INFUSION	TISAGENLECLEUCEL	19	Female	≥18，＜45	Serious	Physician(医师)	YES	YES	NO	NO	NO	NO	YES	1	1	10000636	Investigations	10022891	Haematology investigations (incl blood groups)	10018851	Coagulation and bleeding analyses
167799004	16779900	20190727	20220505	NOVARTIS	16	YR	M	78	KG	HP	22	2	US	US	10000636,10001549,10003479,10005287,10005395,10005521,10005724,10005850,10006514,10006825,10052015,10013573,10013916,10016581,10019211,10021097,10022595,10025256,10028330,10052904,10029350,10035528,10037063,10037660,10038153,10039906,10040250,10043071,10051390,10047942	30	OT		20190725	10063620,10070592,10070592,10070592,10070592	Acute lymphocytic leukaemia recurrent(急性淋巴细胞性白血病复发)	10063620	PS	KYMRIAH	INTRAVENOUS (NOT OTHERWISE S	16	ML	DISPERSION FOR INFUSION	TISAGENLECLEUCEL	16	Male	＜18	Serious	Pharmacist(药师)	NO	NO	NO	NO	NO	NO	YES	2	1	10000636	Investigations	10022891	Haematology investigations (incl blood groups)	10018851	Coagulation and bleeding analyses
182180522	18218052	20200630	20200904	NOVARTIS	11	YR	M	45.4	KG	HP	20	3	US	US	10000636,10001551,10003481,10059570,10052015,10048983,10058666,10012735,10016029,10018292,10020578,10020947,10051125,10021058,10021143,10022595,10028813,10030124,10037660,10037844,10037867,10040752,10042128,10043089,10054889,10047700	26	HO;LT;OT		20200702	10063620,10036898,10036898,10036898,10036898,10036898,10045170,10083842,10081601,10017944	Acute lymphocytic leukaemia recurrent(急性淋巴细胞性白血病复发)	10063620	PS	KYMRIAH	INTRAVENOUS (NOT OTHERWISE S				TISAGENLECLEUCEL	11	Male	＜18	Serious	Pharmacist(药师)	YES	YES	NO	NO	NO	NO	YES	-2	1	10000636	Investigations	10022891	Haematology investigations (incl blood groups)	10018851	Coagulation and bleeding analyses
1583394510	15833945	20190105	20220510	NOVARTIS	10	YR	M	58	KG	HP	22	2	US	US	10000636,10063620,10001551,10003481,10005287,10059569,10005395,10005557,10005595,10005630,10049471,10005724,10005802,10005839,10006825,10009802,10010305,10052015,10013968,10016256,10019211,10019301,10019842,10058558,10022595,10051398,10026996,10027004,10048294,10028813,10029350,10078086,10030124,10033546,10034568,10035528,10037063,10037660,10038153,10053920,10038687,10038712,10040250,10040829,100…	48	HO;OT		20181231	10063620,10070592,10070592,10054128,10070592,10070592,10070592,10070592,10070592,10053458,10068724,10070592,10070592,10070592,10070592,10040984,10070592,10070592,10070592,10070592,10070592,10070592,10070592,10054976,10070592,10070592,10070592,10070592,10033371,10016101,10070592,10070592,10070592,10070592,10070592	Acute lymphocytic leukaemia recurrent(急性淋巴细胞性白血病复发)	10063620	PS	KYMRIAH	INTRAVENOUS (NOT OTHERWISE S	15	ML	DISPERSION FOR INFUSION	TISAGENLECLEUCEL	10	Male	＜18	Serious	Pharmacist(药师)	NO	YES	NO	NO	NO	NO	YES	5	1	10000636	Investigations	10022891	Haematology investigations (incl blood groups)	10018851	Coagulation and bleeding analyses
210247082	21024708	20220621	20220702	NOVARTIS	5	YR	M	30	KG	HP	22	3	US	US	10000636,10001053,10005728,10005737,10006093,10010947,10052015,10013395,10014625,10021097,10021143,10083347,10022595,10035598,10037660,10043071	16	DE;OT		20220621	10063620	Acute lymphocytic leukaemia recurrent(急性淋巴细胞性白血病复发)	10063620	PS	KYMRIAH	INTRAVENOUS (NOT OTHERWISE S			DISPERSION FOR INFUSION	TISAGENLECLEUCEL	5	Male	＜18	Serious	Pharmacist(药师)	NO	NO	NO	YES	NO	NO	YES	0	1	10000636	Investigations	10022891	Haematology investigations (incl blood groups)	10018851	Coagulation and bleeding analyses
162405313	16240531	20190212	20200103	NOVARTIS	11	MON	M	9	KG	MD	20	1	US	US	10056519,10000636,10001551,10001945,10002034,10002528,10003481,10062274,10005287,10005395,10005420,10005482,10005520,10005557,10005630,10005655,10049471,10005724,10005802,10005839,10005850,10007189,10007223,10009802,10052015,10061428,10013442,10018830,10018838,10071583,10020488,10020772,10021143,10022595,10025256,10027880,10071662,10029366,10071067,10033645,10035528,10035598,10051986,10057030,100…	57	LT;OT		20190211	10000830,10070592,10070592,10070592,10070592,10070592,10051284,10070592,10061758,10070592,10070592,10070592,10070592,10070592,10070592,10070592,10070592,10070592,10070592,10070592,10061758,10070592,10070592,10070592,10070592,10070592,10070592,10070592,10070592,10061758,10070592,10070592,10070592,10070592,10070592,10070592,10070592,10070592,10061758,10070592,10070592,10070592,10070592,10070592,100…	Acute leukaemia(急性白血病)	10000830	PS	KYMRIAH	INTRAVENOUS DRIP	10	ML		TISAGENLECLEUCEL	0.916667	Male	＜18	Serious	Physician(医师)	YES	NO	NO	NO	NO	NO	YES	1	2	10000636	Investigations	10022891	Haematology investigations (incl blood groups)	10018851	Coagulation and bleeding analyses
194782931	19478293	20210611	20210630	NOVARTIS	13	YR	F	81	KG	MD	21	2	US	US	10000636,10005521,10006825,10052015,10016581,10019211,10021097,10083347,10061218,10033318,10035551,10037660,10038776,10047700	14	HO;OT		20210607	10000846,10081601,10029354,10070592,10070592,10070592	Acute lymphocytic leukaemia(急性淋巴性细胞白血病)	10000846	PS	KYMRIAH	INTRAVENOUS (NOT OTHERWISE S				TISAGENLECLEUCEL	13	Female	＜18	Serious	Physician(医师)	NO	YES	NO	NO	NO	NO	YES	4	1	10000636	Investigations	10022891	Haematology investigations (incl blood groups)	10018851	Coagulation and bleeding analyses
205712122	20571212	20220216	20220319	NOVARTIS	6	YR	F	22.5	KG	HP	22	1	US	US	10000636,10005521,10006825,10052015,10021097,10022595,10037063,10037660	8	HO;OT		20220214	10000846,10081601,10029354,10029354	Acute lymphocytic leukaemia(急性淋巴性细胞白血病)	10000846	PS	KYMRIAH	INTRAVENOUS (NOT OTHERWISE S			DISPERSION FOR INFUSION	TISAGENLECLEUCEL	6	Female	＜18	Serious	Pharmacist(药师)	NO	YES	NO	NO	NO	NO	YES	2	1	10000636	Investigations	10022891	Haematology investigations (incl blood groups)	10018851	Coagulation and bleeding analyses
191409971	19140997	20210322	20210415	NOVARTIS	18	YR	F	109.8	KG	MD	21	2	US	US	10000636,10005520,10052015,10016581,10021097,10069826,10022595,10037063,10037660,10043071	10	HO		20210315	10000846,10029354,10081601,10029354	Acute lymphocytic leukaemia(急性淋巴性细胞白血病)	10000846	PS	KYMRIAH	UNKNOWN				TISAGENLECLEUCEL	18	Female	≥18，＜45	Serious	Physician(医师)	NO	YES	NO	NO	NO	NO	NO	7	1	10000636	Investigations	10022891	Haematology investigations (incl blood groups)	10018851	Coagulation and bleeding analyses
163705868	16370586	20190515	20220510	NOVARTIS	15	YR	M	97.5	KG	MD	22	2	US	US	10000636,10001551,10003481,10059569,10005521,10005595,10005724,10006825,10008531,10052015,10066274,10016581,10018884,10019211,10021097,10029350,10034568,10035528,10037660,10038153,10040250,10043071,10047942	23	HO;LT;OT		20190515	10063620	Acute lymphocytic leukaemia recurrent(急性淋巴细胞性白血病复发)	10063620	PS	KYMRIAH	INTRAVENOUS (NOT OTHERWISE S	17	ML	DISPERSION FOR INFUSION	TISAGENLECLEUCEL	15	Male	＜18	Serious	Physician(医师)	YES	YES	NO	NO	NO	NO	YES	0	1	10000636	Investigations	10022891	Haematology investigations (incl blood groups)	10018851	Coagulation and bleeding analyses
156346222	15634622	20180905	20190616	NOVARTIS	16	YR	M	101	KG	OT	19	2	US	US	10000636,10063620,10001949,10002948,10005520,10009802,10010305,10010719,10052015,10013395,10016581,10020919,10021097,10021639,10022595,10022694,10024264,10051398,10061284,10029350,10034754,10037660,10040984,10041962,10042361,10043071	26	DE;HO;LT;OT		20180904	10063620	Acute lymphocytic leukaemia recurrent(急性淋巴细胞性白血病复发)	10063620	PS	KYMRIAH	INTRAVENOUS (NOT OTHERWISE S			SUSPENSION FOR INFUSION	TISAGENLECLEUCEL	16	Male	＜18	Serious	Other health-professional(其他健康专业人员)	YES	YES	NO	YES	NO	NO	YES	1	1	10000636	Investigations	10022891	Haematology investigations (incl blood groups)	10018851	Coagulation and bleeding analyses
160796818	16079681		20200707	NOVARTIS	9	YR	M			MD	20	3	US	US	10000636,10052015,10066274,10012373,10013442,10018100,10021097,10021143,10029350,10029354,10071067,10037063,10037660,10043554,10044565	15	OT		2018	10003917,10061758,10061758	B-cell type acute leukaemia(B 细胞型急性白血病)	10003917	PS	KYMRIAH	INTRAVENOUS DRIP				TISAGENLECLEUCEL	9	Male	＜18	Serious	Physician(医师)	NO	NO	NO	NO	NO	NO	YES		1	10000636	Investigations	10022891	Haematology investigations (incl blood groups)	10018851	Coagulation and bleeding analyses
1595466010	15954660	20190129	20220614	NOVARTIS	23	YR	F	57	KG	MD	22	2	US	US	10000636,10001549,10001565,10003479,10005287,10059570,10005395,10005521,10005557,10005630,10005654,10005724,10005832,10050760,10005860,10006825,10007225,10009802,10052015,10066274,10013968,10018350,10018838,10018884,10020919,10058558,10021143,10021789,10025256,10027878,10029354,10029366,10033546,10034568,10035528,10037016,10037660,10038153,10040250,10041660,10043071,10055163,10079107,10047942	44	DE;HO;OT		20190129	10063620,10070592,10070592,10070592,10070592,10070592,10070592,10070592,10070592,10070592,10070592,10070592,10070592,10070592,10070592,10070592,10070592,10070592,10070592,10070592,10070592	Acute lymphocytic leukaemia recurrent(急性淋巴细胞性白血病复发)	10063620	PS	KYMRIAH	INTRAVENOUS (NOT OTHERWISE S	17	ML	DISPERSION FOR INFUSION	TISAGENLECLEUCEL	23	Female	≥18，＜45	Serious	Physician(医师)	NO	YES	NO	YES	NO	NO	YES	0	1	10000636	Investigations	10022891	Haematology investigations (incl blood groups)	10018851	Coagulation and bleeding analyses
161445803	16144580	20190305	20220502	NOVARTIS	8	YR	M	19.1	KG	HP	22	2	US	US	10000636,10057528,10006825,10052015,10016581,10021097,10022595,10037063,10037660,10040047,10051390	11	HO;OT		20190225	10003917	B-cell type acute leukaemia(B 细胞型急性白血病)	10003917	PS	KYMRIAH	INTRAVENOUS (NOT OTHERWISE S			DISPERSION FOR INFUSION	TISAGENLECLEUCEL	8	Male	＜18	Serious	Pharmacist(药师)	NO	YES	NO	NO	NO	NO	YES	8	1	10000636	Investigations	10022891	Haematology investigations (incl blood groups)	10018851	Coagulation and bleeding analyses
188876811	18887681	20201217	20210212	NOVARTIS	6	YR	F	19.4	KG	MD	21	1	US	US	10000636,10005520,10049220,10006825,10052015,10013968,10016588,10021097,10083347,10022595,10022998,10029350,10037063,10037660,10040249,10040250	16	HO;LT;OT		20201216	10003917,10029354,10029354,10029354,10036898	B-cell type acute leukaemia(B 细胞型急性白血病)	10003917	PS	KYMRIAH	INTRAVENOUS (NOT OTHERWISE S				TISAGENLECLEUCEL	6	Female	＜18	Serious	Physician(医师)	YES	YES	NO	NO	NO	NO	YES	1	1	10000636	Investigations	10022891	Haematology investigations (incl blood groups)	10018851	Coagulation and bleeding analyses
1533658011	15336580	20180702	20220510	NOVARTIS	13	YR	F	61	KG	HP	22	2	US	US	10000636,10063620,10001551,10003119,10003481,10003549,10005287,10005521,10005595,10006825,10009802,10010305,10052015,10012218,10013395,10016581,10018838,10018884,10019211,10021097,10021143,10022998,10024264,10024670,10025256,10055052,10029350,10029366,10035528,10037660,10038153,10053920,10040250,10041349,10043071,10051391,10066901,10044565,10047942	39	HO;LT;OT		20180702	10063620	Acute lymphocytic leukaemia recurrent(急性淋巴细胞性白血病复发)	10063620	PS	KYMRIAH	INTRAVENOUS (NOT OTHERWISE S	24	ML	DISPERSION FOR INFUSION	TISAGENLECLEUCEL	13	Female	＜18	Serious	Pharmacist(药师)	YES	YES	NO	NO	NO	NO	YES	0	1	10000636	Investigations	10022891	Haematology investigations (incl blood groups)	10018851	Coagulation and bleeding analyses
214242212	21424221	20190701	20221013	NOVARTIS						MD	22	4	DE	DE	10000636,10001551,10002832,10003481,10005395,10005520,10049471,10050196,10009746,10009754,10009770,10009787,10052015,10061124,10071583,10019303,10022595,10077361,10037050,10037063,10037660,10040250	22	DE;HO;OT		20190703	10012818	Diffuse large B-cell lymphoma(弥漫性大 B 细胞淋巴瘤)	10012818	PS	KYMRIAH	INTRAVENOUS DRIP			Dispersion for infusion	TISAGENLECLEUCEL		Not Specified	NS	Serious	Physician(医师)	NO	YES	NO	YES	NO	NO	YES	-2	1	10000636	Investigations	10022891	Haematology investigations (incl blood groups)	10018851	Coagulation and bleeding analyses
160797059	16079705	20180710	20220512	NOVARTIS	17	YR	M	83	KG	HP	22	2	US	US	10000636,10002855,10005630,10006825,10007196,10009802,10057668,10052015,10015150,10016581,10018838,10018884,10019211,10021097,10022595,10077692,10025256,10048294,10027878,10028813,10029350,10029354,10030124,10035528,10037423,10037660,10038153,10040250,10043071,10047942	30	HO;LT;OT		20180709	10076866,10070592,10070592,10070592,10070592,10070592,10070592,10070592,10070592,10070592,10070592,10070592	Acute lymphocytic leukaemia refractory(难治性急性淋巴细胞性白血病)	10076866	PS	KYMRIAH	INTRAVENOUS (NOT OTHERWISE S	18	ML	DISPERSION FOR INFUSION	TISAGENLECLEUCEL	17	Male	＜18	Serious	Pharmacist(药师)	YES	YES	NO	NO	NO	NO	YES	1	1	10000636	Investigations	10022891	Haematology investigations (incl blood groups)	10018851	Coagulation and bleeding analyses
220064303	22006430	20210521	20230417	NOVARTIS	70	YR	F			MD	23	2	US	US	10000636,10001551,10002034,10003481,10003997,10059570,10010774,10052015,10020646,10020679,10020942,10020947,10020993,10021015,10021027,10021036,10022595,10025256,10029366,10030124,10035528,10047942	22	OT		20210521	10012818	Diffuse large B-cell lymphoma(弥漫性大 B 细胞淋巴瘤)	10012818	PS	KYMRIAH	INTRAVENOUS (NOT OTHERWISE S			Suspension for infusion	TISAGENLECLEUCEL	70	Female	≥65，＜75	Serious	Physician(医师)	NO	NO	NO	NO	NO	NO	YES	0	1	10000636	Investigations	10022891	Haematology investigations (incl blood groups)	10018851	Coagulation and bleeding analyses
144797773	14479777	20171227	20180919	NOVARTIS	11	YR	F	47.7	KG	MD	18	3	US	US	10058808,10000647,10069339,10063620,10001053,10052015,10020919,10021097,10051398,10077361,10068357,10062237,10039906,10056430	14	DE;OT		20171223	10063620	Acute lymphocytic leukaemia recurrent(急性淋巴细胞性白血病复发)	10063620	PS	KYMRIAH	INTRAVENOUS (NOT OTHERWISE S	1	DF	SOLUTION FOR INFUSION	TISAGENLECLEUCEL	11	Female	＜18	Serious	Physician(医师)	NO	NO	NO	YES	NO	NO	YES	4	2	10000647	Gastrointestinal disorders	10017947	Gastrointestinal signs and symptoms	10018012	Gastrointestinal signs and symptoms NEC
194835964	19483596	20210619	20210809	NOVARTIS	12	YR	F	47.9	KG	CN	21	3	US	US	10000804,10069339,10000846,10003997,10062274,10049220,10007617,10009802,10052015,10013442,10061124,10071583,10019663,10019670,10022611,10023676,10049694,10027417,10077361,10067472,10037313,10037660,10038695,10040249,10040250,10058080,10066174,10047943	28	DE;OT		20210524	10000846	Acute lymphocytic leukaemia(急性淋巴性细胞白血病)	10000846	PS	KYMRIAH	INTRAVENOUS DRIP				TISAGENLECLEUCEL	12	Female	＜18	Serious	Consumer(消费者)	NO	NO	NO	YES	NO	NO	YES	26	1	10000804	Hepatobiliary disorders	10019805	Hepatic and hepatobiliary disorders	10019654	Hepatic failure and associated disorders
222482383	22248238	20230320	20230508	NOVARTIS	40	YR	M	91.4	KG	PH	23	2	BR	BR	10000804,10003549,10003983,10005750,10052015,10063827,10071583,10055798,10019303,10019670,10029547,10030094,10033318,10033661,10037660,10062237,10040070,10040882,10045285	19	DE;HO;OT		20230313	10000846,10012818,10070592,10070592,10070592,10070592,10070592,10070592	Acute lymphocytic leukaemia(急性淋巴性细胞白血病)	10000846	PS	KYMRIAH	INTRAVENOUS (NOT OTHERWISE S			Dispersion for infusion	TISAGENLECLEUCEL	40	Male	≥18，＜45	Serious	Pharmacist(药师)	NO	YES	NO	YES	NO	NO	YES	7	1	10000804	Hepatobiliary disorders	10019805	Hepatic and hepatobiliary disorders	10019654	Hepatic failure and associated disorders
170561804	17056180	20191109	20210817	NOVARTIS	25	YR	F	70	KG	CN	21	3	COUNTRY NOT SPECIFIED	US	10000830,10005635,10007515,10013709,10014625,10017944	6	DE;HO		20191104	10000846,10070592,10070592,10070592,10070592	Acute lymphocytic leukaemia(急性淋巴性细胞白血病)	10000846	PS	KYMRIAH	INTRAVENOUS (NOT OTHERWISE S	12	ML	SUSPENSION FOR INFUSION	TISAGENLECLEUCEL	25	Female	≥18，＜45	Serious	Consumer(消费者)	NO	YES	NO	YES	NO	NO	NO	5	1	10000830	Neoplasms benign, malignant and unspecified (incl cysts and polyps)	10029104	Leukaemias	10024324	Leukaemias acute NEC
175872753	17587275	201907	20210804	NOVARTIS	22	YR	M			HP	21	3	US	US	10000846,10052015,10022000,10027599,10037660,10038111,10044565,10047700	8	OT		201812	10000846	Acute lymphocytic leukaemia(急性淋巴性细胞白血病)	10000846	PS	KYMRIAH	UNKNOWN				TISAGENLECLEUCEL	22	Male	≥18，＜45	Serious	Pharmacist(药师)	NO	NO	NO	NO	NO	NO	YES		1	10000846	Neoplasms benign, malignant and unspecified (incl cysts and polyps)	10029104	Leukaemias	10024324	Leukaemias acute lymphocytic
170407722	17040772		20201009	NOVARTIS	25	YR	M			MD	20	4	JP	JP	10000846,10020983,10051398	3	OT			10000846	Acute lymphocytic leukaemia(急性淋巴性细胞白血病)	10000846	PS	KYMRIAH	INTRAVENOUS DRIP				TISAGENLECLEUCEL	25	Male	≥18，＜45	Serious	Physician(医师)	NO	NO	NO	NO	NO	NO	YES		1	10000846	Neoplasms benign, malignant and unspecified (incl cysts and polyps)	10029104	Leukaemias	10024324	Leukaemias acute lymphocytic
145091891	14509189		20180209	NOVARTIS	14	YR	F	28	KG	MD	18	1	US	US	10000846,10051398	2	DE		20171109	10000846	Acute lymphocytic leukaemia(急性淋巴性细胞白血病)	10000846	PS	KYMRIAH	INTRAVENOUS (NOT OTHERWISE S			SOLUTION FOR INFUSION	TISAGENLECLEUCEL	14	Female	＜18	Serious	Physician(医师)	NO	NO	NO	YES	NO	NO	NO		1	10000846	Neoplasms benign, malignant and unspecified (incl cysts and polyps)	10029104	Leukaemias	10024324	Leukaemias acute lymphocytic
210078044	21007804	20220614	20220713	NOVARTIS	14	YR				CN	22	3	US	US	10000846,10062274,10051398,10076573	4	HO;LT;OT		20220613	10000846,10068724,10064736,10066215,10005605,10005605,10015037,10065358,10049085	Acute lymphocytic leukaemia(急性淋巴性细胞白血病)	10000846	PS	KYMRIAH	INTRAVENOUS (NOT OTHERWISE S			DISPERSION FOR INFUSION	TISAGENLECLEUCEL	14	Not Specified	＜18	Serious	Consumer(消费者)	YES	YES	NO	NO	NO	NO	YES	1	1	10000846	Neoplasms benign, malignant and unspecified (incl cysts and polyps)	10029104	Leukaemias	10024324	Leukaemias acute lymphocytic
179790264	17979026	20200605	20200916	NOVARTIS	21	YR	M	91	KG	HP	20	3	US	US	10000846,10003084,10005287,10005359,10005520,10006126,10063292,10007515,10018358,10018838,10018884,10018910,10019150,10077361,10033320,10035528,10037063,10037515,10038153,10053920,10040070,10049821	22	DE;LT;OT		20200522	10000846,10070592,10070592,10070592,10070592,10070592,10070592,10070592,10070592,10061758,10070592,10070592,10061758,10070592,10070592,10070592,10070592,10070592,10020646,10070592,10070592,10070592,10070592,10070592,10070592,10070592,10070592,10070592,10070592,10070592,10070592,10070592,10070592,10070592,10070592,10070592,10070592,10070592,10070592,10070592,10070592,10070592,10070592,10070592,100…	Acute lymphocytic leukaemia(急性淋巴性细胞白血病)	10000846	PS	KYMRIAH	INTRAVENOUS (NOT OTHERWISE S				TISAGENLECLEUCEL	21	Male	≥18，＜45	Serious	Pharmacist(药师)	YES	NO	NO	YES	NO	NO	YES	14	1	10000846	Neoplasms benign, malignant and unspecified (incl cysts and polyps)	10029104	Leukaemias	10024324	Leukaemias acute lymphocytic
183737498	18373749		20220412	NOVARTIS			M			HP	22	2	US	US	10000846,10013709,10051398	3	OT		20200826	10000846	Acute lymphocytic leukaemia(急性淋巴性细胞白血病)	10000846	PS	KYMRIAH	INTRAVENOUS (NOT OTHERWISE S			DISPERSION FOR INFUSION	TISAGENLECLEUCEL		Male	NS	Serious	Pharmacist(药师)	NO	NO	NO	NO	NO	NO	YES		1	10000846	Neoplasms benign, malignant and unspecified (incl cysts and polyps)	10029104	Leukaemias	10024324	Leukaemias acute lymphocytic
167267042	16726704	20190427	20190824	NOVARTIS	10	MON	F	9	KG	OT	19	3	US	US	10000846,10000880,10005630,10006825,10052015,10016256,10021143,10022998,10051398,10037660,10038712,10039801,10040250,10043071	14	DE;HO;OT		20190419	10063620	Acute lymphocytic leukaemia recurrent(急性淋巴细胞性白血病复发)	10063620	PS	KYMRIAH	INTRAVENOUS (NOT OTHERWISE S			SUSPENSION FOR INFUSION	TISAGENLECLEUCEL	0.833333	Female	＜18	Serious	Other health-professional(其他健康专业人员)	NO	YES	NO	YES	NO	NO	YES	8	1	10000846	Neoplasms benign, malignant and unspecified (incl cysts and polyps)	10029104	Leukaemias	10024324	Leukaemias acute lymphocytic
215787282	21578728		20230112	NOVARTIS	22	YR	M			HP	23	1	ES	ES	10000846,10052015,10071583,10051398,10061924	5	HO;OT		2020	10075645,10003890,10070592,10070592,10070592,10085075,10085075	Philadelphia chromosome negative(费城染色体阴性)	10075645	PS	TISAGENLECLEUCEL	UNKNOWN			Dispersion for infusion	TISAGENLECLEUCEL	22	Male	≥18，＜45	Serious	Pharmacist(药师)	NO	YES	NO	NO	NO	NO	YES		1	10000846	Neoplasms benign, malignant and unspecified (incl cysts and polyps)	10029104	Leukaemias	10024324	Leukaemias acute lymphocytic
1562509512	15625095	20180618	20220617	NOVARTIS	15	YR	F	65	KG	MD	22	2	US	US	10000846,10052015,10013709,10016288,10051398,10037660,10079107,10047943	8	HO;OT		20180618	10000846	Acute lymphocytic leukaemia(急性淋巴性细胞白血病)	10000846	PS	KYMRIAH	INTRAVENOUS (NOT OTHERWISE S	14	ML	DISPERSION FOR INFUSION	TISAGENLECLEUCEL	15	Female	＜18	Serious	Physician(医师)	NO	YES	NO	NO	NO	NO	YES	0	1	10000846	Neoplasms benign, malignant and unspecified (incl cysts and polyps)	10029104	Leukaemias	10024324	Leukaemias acute lymphocytic
161666223	16166622		20190923	NOVARTIS			F			MD	19	3	US	US	10000846,10051398,10062196,10027459,10077476,10051082	6	LT;OT		20180822	10000846	Acute lymphocytic leukaemia(急性淋巴性细胞白血病)	10000846	PS	KYMRIAH	INTRAVENOUS (NOT OTHERWISE S	1	DF	SUSPENSION FOR INFUSION	TISAGENLECLEUCEL		Female	NS	Serious	Physician(医师)	YES	NO	NO	NO	NO	NO	YES		1	10000846	Neoplasms benign, malignant and unspecified (incl cysts and polyps)	10029104	Leukaemias	10024324	Leukaemias acute lymphocytic
168413432	16841343	20190413	20190930	NOVARTIS	4	YR	F	17.6	KG	OT	19	3	IT	IT	10000846,10052015,10022998,10051398,10037660,10043071,10044565	7	DE;OT		20190412	10000846,10036898,10033371,10070592	Acute lymphocytic leukaemia(急性淋巴性细胞白血病)	10000846	PS	TISAGENLECLEUCEL.	INTRAVENOUS (NOT OTHERWISE S			INJECTION	TISAGENLECLEUCEL	4	Female	＜18	Serious	Other health-professional(其他健康专业人员)	NO	NO	NO	YES	NO	NO	YES	1	1	10000846	Neoplasms benign, malignant and unspecified (incl cysts and polyps)	10029104	Leukaemias	10024324	Leukaemias acute lymphocytic
194080413	19408041	2017	20210728	NOVARTIS	12	YR	M			MD	21	3	GB	GB	10000846,10063620,10061729,10005995,10007958,10061822,10017413,10085508,10051398	9	OT		201808	10000846,10000846,10000846,10070592,10070592,10070592	Acute lymphocytic leukaemia(急性淋巴性细胞白血病)	10000846	PS	KYMRIAH	INTRAVENOUS (NOT OTHERWISE S				TISAGENLECLEUCEL	12	Male	＜18	Serious	Physician(医师)	NO	NO	NO	NO	NO	NO	YES		1	10000846	Neoplasms benign, malignant and unspecified (incl cysts and polyps)	10029104	Leukaemias	10024324	Leukaemias acute lymphocytic
159972944	15997294	20181115	20200417	NOVARTIS	15	YR	M	82	KG	MD	20	2	US	US	10000060,10000081,10000846,10001497,10001946,10002528,10002974,10003445,10003598,10005287,10059569,10005364,10005395,10005420,10005483,10005557,10005630,10005654,10005708,10049471,10005724,10005803,10005839,10005851,10060898,10007223,10008469,10009346,10009802,10010305,10011224,10052015,10012218,10012735,10013968,10014387,10014418,10014625,10016256,10020919,10062693,10058061,10018836,10018838,100…	84	DE;HO;LT;OT		20181107	10000846,10070592,10070592,10070592,10070592,10070592,10070592,10070592,10070592,10070592,10070592,10070592,10070592,10070592,10070592,10070592,10070592,10070592,10070592,10070592,10070592,10070592,10070592,10070592,10070592,10070592,10070592,10070592,10070592,10070592,10070592,10070592,10070592,10070592,10070592,10070592,10070592,10070592,10070592,10070592,10070592,10070592,10070592,10070592,100…	Acute lymphocytic leukaemia(急性淋巴性细胞白血病)	10000846	PS	KYMRIAH	INTRAVENOUS (NOT OTHERWISE S				TISAGENLECLEUCEL	15	Male	＜18	Serious	Physician(医师)	YES	YES	NO	YES	NO	NO	YES	8	3	10000846	Neoplasms benign, malignant and unspecified (incl cysts and polyps)	10029104	Leukaemias	10024324	Leukaemias acute lymphocytic
157594954	15759495	20181115	20191024	NOVARTIS	15	YR	M	82.6	KG	MD	19	4	US	US	10000060,10000081,10000846,10001497,10001946,10002528,10002974,10003445,10003598,10005287,10059569,10005364,10005395,10005420,10005483,10005557,10005630,10005654,10005708,10049471,10005724,10005803,10005839,10005851,10060898,10007223,10008469,10009346,10009802,10010305,10011224,10052015,10012218,10012735,10013968,10014387,10014418,10014625,10016256,10020919,10062693,10058061,10018836,10018838,100…	84	DE;HO;LT;OT		20181107	10000846,10070592,10070592,10070592,10070592,10070592,10070592,10070592,10070592,10070592,10070592,10070592,10070592,10070592,10070592,10070592,10070592,10070592,10070592,10070592,10070592,10070592,10070592,10070592,10070592,10070592,10070592,10070592,10070592,10070592,10070592,10070592,10070592,10070592,10070592,10070592,10070592,10070592,10070592,10070592,10070592,10070592,10070592,10070592,100…	Acute lymphocytic leukaemia(急性淋巴性细胞白血病)	10000846	PS	KYMRIAH	INTRAVENOUS (NOT OTHERWISE S				TISAGENLECLEUCEL	15	Male	＜18	Serious	Physician(医师)	YES	YES	NO	YES	NO	NO	YES	8	3	10000846	Neoplasms benign, malignant and unspecified (incl cysts and polyps)	10029104	Leukaemias	10024324	Leukaemias acute lymphocytic
163819975	16381997	20190519	20200731	NOVARTIS	25	YR	M	78	KG	MD	20	3	US	US	10000846,10009802,10052015,10017533,10018651,10021097,10037660,10037855	8	HO;OT		20190514	10003899,10000846,10000846	B-cell lymphoma(B 细胞淋巴瘤)	10003899	PS	KYMRIAH	INTRAVENOUS (NOT OTHERWISE S			SUSPENSION FOR INFUSION	TISAGENLECLEUCEL	25	Male	≥18，＜45	Serious	Physician(医师)	NO	YES	NO	NO	NO	NO	YES	5	1	10000846	Neoplasms benign, malignant and unspecified (incl cysts and polyps)	10029104	Leukaemias	10024324	Leukaemias acute lymphocytic
165369804	16536980	20190211	20220603	NOVARTIS			M	116	KG	HP	22	2	US	US	10000846,10069958,10070027,10052015,10070024,10051398,10041647	7	DE;OT		20190118	10000846,10070592,10070592,10070592,10070592,10070592,10070592,10070592,10070592,10070592,10070592,10070592,10070592,10070592,10070592,10070592,10070592,10070592	Acute lymphocytic leukaemia(急性淋巴性细胞白血病)	10000846	PS	KYMRIAH	INTRAVENOUS (NOT OTHERWISE S			DISPERSION FOR INFUSION	TISAGENLECLEUCEL		Male	NS	Serious	Pharmacist(药师)	NO	NO	NO	YES	NO	NO	YES	24	1	10000846	Neoplasms benign, malignant and unspecified (incl cysts and polyps)	10029104	Leukaemias	10024324	Leukaemias acute lymphocytic
180248782	18024878		20200820	NOVARTIS	17	YR	M			HP	20	3	AU	AU	10000846,10051398	2	DE			10000846,10061758,10061758,10061758,10061758	Acute lymphocytic leukaemia(急性淋巴性细胞白血病)	10000846	PS	TISAGENLECLEUCEL.	INTRAVENOUS (NOT OTHERWISE S				TISAGENLECLEUCEL	17	Male	＜18	Serious	Pharmacist(药师)	NO	NO	NO	YES	NO	NO	NO		1	10000846	Neoplasms benign, malignant and unspecified (incl cysts and polyps)	10029104	Leukaemias	10024324	Leukaemias acute lymphocytic
196799692	19679969		20211019	NOVARTIS			M			MD	21	4	US	US	10000846,10051398	2	LT;OT		2018	10000846	Acute lymphocytic leukaemia(急性淋巴性细胞白血病)	10000846	PS	KYMRIAH	INTRAVENOUS (NOT OTHERWISE S				TISAGENLECLEUCEL		Male	NS	Serious	Physician(医师)	YES	NO	NO	NO	NO	NO	YES		1	10000846	Neoplasms benign, malignant and unspecified (incl cysts and polyps)	10029104	Leukaemias	10024324	Leukaemias acute lymphocytic
198776212	19877621		20210927	NOVARTIS			F			MD	21	3	AU	AU	10000846,10063620,10051398	3	OT		20210524	10000846	Acute lymphocytic leukaemia(急性淋巴性细胞白血病)	10000846	PS	KYMRIAH	INTRAVENOUS (NOT OTHERWISE S				TISAGENLECLEUCEL		Female	NS	Serious	Physician(医师)	NO	NO	NO	NO	NO	NO	YES		1	10000846	Neoplasms benign, malignant and unspecified (incl cysts and polyps)	10029104	Leukaemias	10024324	Leukaemias acute lymphocytic
160796219	16079621		20220609	NOVARTIS			M	86.3	KG	HP	22	2	US	US	10000846,10039801	2	OT		20181008	10012822	Diffuse large B-cell lymphoma refractory(难治性弥漫性大 B 细胞淋巴瘤)	10012822	PS	KYMRIAH	INTRAVENOUS (NOT OTHERWISE S			DISPERSION FOR INFUSION	TISAGENLECLEUCEL		Male	NS	Serious	Pharmacist(药师)	NO	NO	NO	NO	NO	NO	YES		1	10000846	Neoplasms benign, malignant and unspecified (incl cysts and polyps)	10029104	Leukaemias	10024324	Leukaemias acute lymphocytic
182929672	18292967		20201113	NOVARTIS						HP	20	4	AU	AU	10000846,10063620,10080721,10051398	4	DE;OT		20200217	10000846	Acute lymphocytic leukaemia(急性淋巴性细胞白血病)	10000846	PS	KYMRIAH	INTRAVENOUS (NOT OTHERWISE S				TISAGENLECLEUCEL		Not Specified	NS	Serious	Pharmacist(药师)	NO	NO	NO	YES	NO	NO	YES		1	10000846	Neoplasms benign, malignant and unspecified (incl cysts and polyps)	10029104	Leukaemias	10024324	Leukaemias acute lymphocytic
161625189	16162518	20190308	20220525	NOVARTIS	16	YR	M	111	KG	MD	22	2	US	US	10000846,10013709,10024378,10051398	4	OT		20190304	10000846	Acute lymphocytic leukaemia(急性淋巴性细胞白血病)	10000846	PS	KYMRIAH	INTRAVENOUS (NOT OTHERWISE S	50	ML	DISPERSION FOR INFUSION	TISAGENLECLEUCEL	16	Male	＜18	Serious	Physician(医师)	NO	NO	NO	NO	NO	NO	YES	4	1	10000846	Neoplasms benign, malignant and unspecified (incl cysts and polyps)	10029104	Leukaemias	10024324	Leukaemias acute lymphocytic
175005156	17500515		20220413	NOVARTIS	4	YR				MD	22	2	US	US	10000846	1	OT			10000846	Acute lymphocytic leukaemia(急性淋巴性细胞白血病)	10000846	PS	KYMRIAH	INTRAVENOUS (NOT OTHERWISE S			Suspension for infusion	TISAGENLECLEUCEL	4	Not Specified	＜18	Serious	Physician(医师)	NO	NO	NO	NO	NO	NO	YES		1	10000846	Neoplasms benign, malignant and unspecified (incl cysts and polyps)	10029104	Leukaemias	10024324	Leukaemias acute lymphocytic
156825372	15682537	20180723	20181221	NOVARTIS	21	YR	F			MD	18	4	DE	DE	10000846,10051398	2	DE		20180625	10000846	Acute lymphocytic leukaemia(急性淋巴性细胞白血病)	10000846	PS	CTL019	INTRAVENOUS (NOT OTHERWISE S			INJECTION	TISAGENLECLEUCEL	21	Female	≥18，＜45	Serious	Physician(医师)	NO	NO	NO	YES	NO	NO	NO	28	1	10000846	Neoplasms benign, malignant and unspecified (incl cysts and polyps)	10029104	Leukaemias	10024324	Leukaemias acute lymphocytic
197456334	19745633	20210830	20210922	NOVARTIS	15	YR	M	112	KG	HP	21	3	US	US	10000846,10063620,10001497,10062274,10013395,10083347,10051398,10039906,10043554,10047943	10	DE;OT		20210811	10000846	Acute lymphocytic leukaemia(急性淋巴性细胞白血病)	10000846	PS	KYMRIAH	INTRAVENOUS DRIP				TISAGENLECLEUCEL	15	Male	＜18	Serious	Pharmacist(药师)	NO	NO	NO	YES	NO	NO	YES	19	1	10000846	Neoplasms benign, malignant and unspecified (incl cysts and polyps)	10029104	Leukaemias	10024324	Leukaemias acute lymphocytic
218296372	21829637	20221213	20230127	NOVARTIS	17	YR	M			CN	23	1	US	US	10000846	1	HO;LT;OT		20221020	10000846,10049085,10070592,10073755,10070592,10020772,10049087,10005861	Acute lymphocytic leukaemia(急性淋巴性细胞白血病)	10000846	PS	KYMRIAH	INTRAVENOUS (NOT OTHERWISE S			Dispersion for infusion	TISAGENLECLEUCEL	17	Male	＜18	Serious	Consumer(消费者)	YES	YES	NO	NO	NO	NO	YES	54	1	10000846	Neoplasms benign, malignant and unspecified (incl cysts and polyps)	10029104	Leukaemias	10024324	Leukaemias acute lymphocytic
172588692	17258869	20191215	20200131	NOVARTIS	8	YR	M	30	KG	MD	20	1	GB	GB	10000846,10063620,10008190,10052015,10051267,10019211,10019465,10021097,10051398,10028372	10	DE;HO		20191118	10063620	Acute lymphocytic leukaemia recurrent(急性淋巴细胞性白血病复发)	10063620	PS	KYMRIAH	UNKNOWN			SUSPENSION FOR INFUSION	TISAGENLECLEUCEL	8	Male	＜18	Serious	Physician(医师)	NO	YES	NO	YES	NO	NO	NO	27	1	10000846	Neoplasms benign, malignant and unspecified (incl cysts and polyps)	10029104	Leukaemias	10024324	Leukaemias acute lymphocytic
200785792	20078579		20220119	NOVARTIS						MD	22	1	US	US	10000846	1	DE			10000846	Acute lymphocytic leukaemia(急性淋巴性细胞白血病)	10000846	PS	KYMRIAH	INTRAVENOUS (NOT OTHERWISE S			DISPERSION FOR INFUSION	TISAGENLECLEUCEL		Not Specified	NS	Serious	Physician(医师)	NO	NO	NO	YES	NO	NO	NO		1	10000846	Neoplasms benign, malignant and unspecified (incl cysts and polyps)	10029104	Leukaemias	10024324	Leukaemias acute lymphocytic
189776961	18977696		20210306	NOVARTIS			M			CN	21	1	COUNTRY NOT SPECIFIED	DE	10000846,10063620,10051398,10053762	4	OT		20200127	10000846,10063620	Acute lymphocytic leukaemia(急性淋巴性细胞白血病)	10000846	PS	KYMRIAH	INTRAVENOUS (NOT OTHERWISE S				TISAGENLECLEUCEL		Male	NS	Serious	Consumer(消费者)	NO	NO	NO	NO	NO	NO	YES		1	10000846	Neoplasms benign, malignant and unspecified (incl cysts and polyps)	10029104	Leukaemias	10024324	Leukaemias acute lymphocytic
153356029	15335602	20180309	20220530	NOVARTIS	21	YR	F	48.3	KG	MD	22	2	US	US	10000060,10000846,10001949,10010305,10052015,10013950,10083347,10051398,10048294,10028372,10029350,10037660,10037844,10041349	14	DE;HO		20180216	10000846,10036898,10029354,10029354,10029354,10029354	Acute lymphocytic leukaemia(急性淋巴性细胞白血病)	10000846	PS	KYMRIAH	INTRAVENOUS (NOT OTHERWISE S			DISPERSION FOR INFUSION	TISAGENLECLEUCEL	21	Female	≥18，＜45	Serious	Physician(医师)	NO	YES	NO	YES	NO	NO	NO	21	2	10000846	Neoplasms benign, malignant and unspecified (incl cysts and polyps)	10029104	Leukaemias	10024324	Leukaemias acute lymphocytic
194835964	19483596	20210619	20210809	NOVARTIS	12	YR	F	47.9	KG	CN	21	3	US	US	10000804,10069339,10000846,10003997,10062274,10049220,10007617,10009802,10052015,10013442,10061124,10071583,10019663,10019670,10022611,10023676,10049694,10027417,10077361,10067472,10037313,10037660,10038695,10040249,10040250,10058080,10066174,10047943	28	DE;OT		20210524	10000846	Acute lymphocytic leukaemia(急性淋巴性细胞白血病)	10000846	PS	KYMRIAH	INTRAVENOUS DRIP				TISAGENLECLEUCEL	12	Female	＜18	Serious	Consumer(消费者)	NO	NO	NO	YES	NO	NO	YES	26	3	10000846	Neoplasms benign, malignant and unspecified (incl cysts and polyps)	10029104	Leukaemias	10024324	Leukaemias acute lymphocytic
169768246	16976824	20191012	20220405	NOVARTIS	14	YR	M			MD	22	2	US	US	10000846,10001551,10003481,10005420,10005482,10005557,10005630,10005724,10006825,10018838,10018884,10051398,10026992,10026996,10055052,10029366,10035528,10038153,10053920,10040250	20	OT		20190920	10000846	Acute lymphocytic leukaemia(急性淋巴性细胞白血病)	10000846	PS	KYMRIAH	INTRAVENOUS (NOT OTHERWISE S			DISPERSION FOR INFUSION	TISAGENLECLEUCEL	14	Male	＜18	Serious	Physician(医师)	NO	NO	NO	NO	NO	NO	YES	22	1	10000846	Neoplasms benign, malignant and unspecified (incl cysts and polyps)	10029104	Leukaemias	10024324	Leukaemias acute lymphocytic
161310726	16131072		20200707	NOVARTIS	6	YR	M			CN	20	3	US	US	10000846,10074171,10052015,10018838,10018884,10051398,10037660	7	OT		2017	10000846,10061758,10061758	Acute lymphocytic leukaemia(急性淋巴性细胞白血病)	10000846	PS	KYMRIAH	INTRAVENOUS DRIP				TISAGENLECLEUCEL	6	Male	＜18	Serious	Consumer(消费者)	NO	NO	NO	NO	NO	NO	YES		1	10000846	Neoplasms benign, malignant and unspecified (incl cysts and polyps)	10029104	Leukaemias	10024324	Leukaemias acute lymphocytic
194936312	19493631		20210722	NOVARTIS						MD	21	3	US	US	10000846,10067671,10051398	3	DE			10000846	Acute lymphocytic leukaemia(急性淋巴性细胞白血病)	10000846	PS	KYMRIAH	UNKNOWN				TISAGENLECLEUCEL		Not Specified	NS	Serious	Physician(医师)	NO	NO	NO	YES	NO	NO	NO		1	10000846	Neoplasms benign, malignant and unspecified (incl cysts and polyps)	10029104	Leukaemias	10024324	Leukaemias acute lymphocytic
206146282	20614628	20211206	20220422	NOVARTIS	3	YR	M			MD	22	2	IE	IE	10000846,10013709,10062489,10085507	4	HO;OT		20210910	10063620,10036898,10036898	Acute lymphocytic leukaemia recurrent(急性淋巴细胞性白血病复发)	10063620	PS	KYMRIAH	INTRAVENOUS (NOT OTHERWISE S			CELL SUSPENSION FOR INJECTION	TISAGENLECLEUCEL	3	Male	＜18	Serious	Physician(医师)	NO	YES	NO	NO	NO	NO	YES	87	1	10000846	Neoplasms benign, malignant and unspecified (incl cysts and polyps)	10029104	Leukaemias	10024324	Leukaemias acute lymphocytic
191326023	19132602		20210623	NOVARTIS						MD	21	2	US	US	10000846,10051398	2	OT			10000846	Acute lymphocytic leukaemia(急性淋巴性细胞白血病)	10000846	PS	KYMRIAH	INTRAVENOUS (NOT OTHERWISE S				TISAGENLECLEUCEL		Not Specified	NS	Serious	Physician(医师)	NO	NO	NO	NO	NO	NO	YES		1	10000846	Neoplasms benign, malignant and unspecified (incl cysts and polyps)	10029104	Leukaemias	10024324	Leukaemias acute lymphocytic
191471126	19147112	20210216	20221122	NOVARTIS	25	YR	F			HP	22	4	AU	AU	10000846,10051398,10079987,10082200	4	OT		20200810	10000846	Acute lymphocytic leukaemia(急性淋巴性细胞白血病)	10000846	PS	KYMRIAH	INTRAVENOUS (NOT OTHERWISE S			Dispersion for infusion	TISAGENLECLEUCEL	25	Female	≥18，＜45	Serious	Pharmacist(药师)	NO	NO	NO	NO	NO	NO	YES	190	1	10000846	Neoplasms benign, malignant and unspecified (incl cysts and polyps)	10029104	Leukaemias	10024324	Leukaemias acute lymphocytic
217636362	21763636	20221215	20230210	NOVARTIS	4	YR	F	15.1	KG	MD	23	1	US	US	10000846,10062274,10052015,10051398,10037660	5	HO;OT		20221208	10000846	Acute lymphocytic leukaemia(急性淋巴性细胞白血病)	10000846	PS	KYMRIAH	INTRAVENOUS (NOT OTHERWISE S			Dispersion for infusion	TISAGENLECLEUCEL	4	Female	＜18	Serious	Physician(医师)	NO	YES	NO	NO	NO	NO	YES	7	1	10000846	Neoplasms benign, malignant and unspecified (incl cysts and polyps)	10029104	Leukaemias	10024324	Leukaemias acute lymphocytic
157776982	15777698		20190102	NOVARTIS			M			MD	19	1	US	US	10000846,10052015,10019663,10051398,10029350	5	DE;OT			10000846	Acute lymphocytic leukaemia(急性淋巴性细胞白血病)	10000846	PS	KYMRIAH	UNKNOWN			SUSPENSION FOR INFUSION	TISAGENLECLEUCEL		Male	NS	Serious	Physician(医师)	NO	NO	NO	YES	NO	NO	YES		1	10000846	Neoplasms benign, malignant and unspecified (incl cysts and polyps)	10029104	Leukaemias	10024324	Leukaemias acute lymphocytic
207522374	20752237		20220914	NOVARTIS			M	48.4	KG	HP	22	3	US	US	10000846,10020188,10051398	3	OT		20220316	10000846,10085075,10085075	Acute lymphocytic leukaemia(急性淋巴性细胞白血病)	10000846	PS	KYMRIAH	INTRAVENOUS (NOT OTHERWISE S			DISPERSION FOR INFUSION	TISAGENLECLEUCEL		Male	NS	Serious	Pharmacist(药师)	NO	NO	NO	NO	NO	NO	YES		1	10000846	Neoplasms benign, malignant and unspecified (incl cysts and polyps)	10029104	Leukaemias	10024324	Leukaemias acute lymphocytic
217234181	21723418		20221213	NOVARTIS						MD	22	4	US	US	10000846,10051398	2	OT		20220321	10000846	Acute lymphocytic leukaemia(急性淋巴性细胞白血病)	10000846	PS	KYMRIAH	INTRAVENOUS (NOT OTHERWISE S			Dispersion for infusion	TISAGENLECLEUCEL		Not Specified	NS	Serious	Physician(医师)	NO	NO	NO	NO	NO	NO	YES		1	10000846	Neoplasms benign, malignant and unspecified (incl cysts and polyps)	10029104	Leukaemias	10024324	Leukaemias acute lymphocytic
215638351	21563835		20221108	NOVARTIS						HP	22	4	US	US	10000846	1	LT			10000846	Acute lymphocytic leukaemia(急性淋巴性细胞白血病)	10000846	PS	TISAGENLECLEUCEL	INTRAVENOUS (NOT OTHERWISE S			Dispersion for infusion	TISAGENLECLEUCEL		Not Specified	NS	Serious	Pharmacist(药师)	YES	NO	NO	NO	NO	NO	NO		1	10000846	Neoplasms benign, malignant and unspecified (incl cysts and polyps)	10029104	Leukaemias	10024324	Leukaemias acute lymphocytic
215497643	21549764		20221109	NOVARTIS			F	60.8	KG	HP	22	4	US	US	10000846,10003549,10051398	3	DE;HO		20220926	10000846	Acute lymphocytic leukaemia(急性淋巴性细胞白血病)	10000846	PS	KYMRIAH	INTRAVENOUS (NOT OTHERWISE S			Dispersion for infusion	TISAGENLECLEUCEL		Female	NS	Serious	Pharmacist(药师)	NO	YES	NO	YES	NO	NO	NO		1	10000846	Neoplasms benign, malignant and unspecified (incl cysts and polyps)	10029104	Leukaemias	10024324	Leukaemias acute lymphocytic
171312722	17131272	20190226	20210722	NOVARTIS	2	YR	M	12.5	KG	MD	21	3	US	US	10000846,10063620,10052015,10048843,10011906,10057482,10014586,10021097,10053198,10024264,10051398,10048294,10033799,10062519,10037660,10038695,10063036	17	DE;DS;HO;LT;OT		20190212	10000846,10070592,10070592,10070592,10070592,10070592,10070592,10061758,10061758,10039906,10063036,10039897,10039897,10070592,10070592,10070592	Acute lymphocytic leukaemia(急性淋巴性细胞白血病)	10000846	PS	KYMRIAH	INTRAVENOUS (NOT OTHERWISE S			SUSPENSION FOR INFUSION	TISAGENLECLEUCEL	2	Male	＜18	Serious	Physician(医师)	YES	YES	YES	YES	NO	NO	YES	14	1	10000846	Neoplasms benign, malignant and unspecified (incl cysts and polyps)	10029104	Leukaemias	10024324	Leukaemias acute lymphocytic
185445973	18544597	20201016	20221022	NOVARTIS	19	YR	M			MD	22	4	CZ	CZ	10000846,10006825,10052015,10083347,10063322,10024670,10051398,10079987,10077361,10028411,10037660,10040047,10040250,10041349,10047513	15	DE;OT		20201013	10000846,10070592,10070592,10070592,10070592,10070592,10070592,10070592,10070592,10070592,10070592,10070592,10070592,10070592,10070592,10070592	Acute lymphocytic leukaemia(急性淋巴性细胞白血病)	10000846	PS	KYMRIAH	INTRAVENOUS (NOT OTHERWISE S			Dispersion for infusion	TISAGENLECLEUCEL	19	Male	≥18，＜45	Serious	Physician(医师)	NO	NO	NO	YES	NO	NO	YES	3	1	10000846	Neoplasms benign, malignant and unspecified (incl cysts and polyps)	10029104	Leukaemias	10024324	Leukaemias acute lymphocytic
180105542	18010554	202007	20201113	NOVARTIS	14	YR				MD	20	4	AU	AU	10000846,10052015,10013442,10021097,10021143,10051398,10037660,10043071	8	DE;HO		20191219	10000846	Acute lymphocytic leukaemia(急性淋巴性细胞白血病)	10000846	PS	KYMRIAH	INTRAVENOUS (NOT OTHERWISE S			SUSPENSION FOR INFUSION	TISAGENLECLEUCEL	14	Not Specified	＜18	Serious	Physician(医师)	NO	YES	NO	YES	NO	NO	NO		1	10000846	Neoplasms benign, malignant and unspecified (incl cysts and polyps)	10029104	Leukaemias	10024324	Leukaemias acute lymphocytic
162207041	16220704		20190421	NOVARTIS			M			MD	19	2	US	US	10000846,10051398,10051082	3	DE			10000846	Acute lymphocytic leukaemia(急性淋巴性细胞白血病)	10000846	PS	KYMRIAH	UNKNOWN			SUSPENSION FOR INFUSION	TISAGENLECLEUCEL		Male	NS	Serious	Physician(医师)	NO	NO	NO	YES	NO	NO	NO		1	10000846	Neoplasms benign, malignant and unspecified (incl cysts and polyps)	10029104	Leukaemias	10024324	Leukaemias acute lymphocytic
153952702	15395270	20180904	20190219	NOVARTIS	4	YR	M	18	KG	MD	19	1	US	US	10000486,10000846,10005635,10058558,10051398,10029354,10040047,10051082	8	DE;OT		20180821	10000846	Acute lymphocytic leukaemia(急性淋巴性细胞白血病)	10000846	PS	KYMRIAH	INTRAVENOUS (NOT OTHERWISE S	34	ML	SUSPENSION FOR INFUSION	TISAGENLECLEUCEL	4	Male	＜18	Serious	Physician(医师)	NO	NO	NO	YES	NO	NO	YES	14	2	10000846	Neoplasms benign, malignant and unspecified (incl cysts and polyps)	10029104	Leukaemias	10024324	Leukaemias acute lymphocytic
189653091	18965309		20210303	NOVARTIS			M			MD	21	1	US	US	10000846,10062274,10051398,10047943	4	OT			10000846	Acute lymphocytic leukaemia(急性淋巴性细胞白血病)	10000846	PS	KYMRIAH	INTRAVENOUS (NOT OTHERWISE S				TISAGENLECLEUCEL		Male	NS	Serious	Physician(医师)	NO	NO	NO	NO	NO	NO	YES		1	10000846	Neoplasms benign, malignant and unspecified (incl cysts and polyps)	10029104	Leukaemias	10024324	Leukaemias acute lymphocytic
164259398	16425939		20220531	NOVARTIS			F	95.1	KG	MD	22	2	US	US	10000846,10007515,10013395,10014625,10024264,10060860,10037469	7	DE;OT		20190603	10063620,10052015,10083347,10052015	Acute lymphocytic leukaemia recurrent(急性淋巴细胞性白血病复发)	10063620	PS	KYMRIAH	INTRAVENOUS (NOT OTHERWISE S	0.6	KG	DISPERSION FOR INFUSION	TISAGENLECLEUCEL		Female	NS	Serious	Physician(医师)	NO	NO	NO	YES	NO	NO	YES		1	10000846	Neoplasms benign, malignant and unspecified (incl cysts and polyps)	10029104	Leukaemias	10024324	Leukaemias acute lymphocytic
229678932	22967893	20230912	20230928	NOVARTIS	10	YR	M	35.8	KG	HP	23	3	US	US	10000846,10063620,10051398,10038695	4	DE;HO;OT		20230815	10000846	Acute lymphocytic leukaemia(急性淋巴性细胞白血病)	10000846	PS	KYMRIAH	INTRAVENOUS (NOT OTHERWISE S			Dispersion for infusion	TISAGENLECLEUCEL	10	Male	＜18	Serious	Pharmacist(药师)	NO	YES	NO	YES	NO	NO	YES	28	1	10000846	Neoplasms benign, malignant and unspecified (incl cysts and polyps)	10029104	Leukaemias	10024324	Leukaemias acute lymphocytic
220094444	22009444	20211017	20230416	NOVARTIS	8	YR	M	25.3	KG	MD	23	2	US	US	10000846,10065553,10052015,10013709,10019211,10021097,10051398,10053762,10085507,10037660,10043089	11	OT		20211012	10000846,10085075,10085075	Acute lymphocytic leukaemia(急性淋巴性细胞白血病)	10000846	PS	KYMRIAH	INTRAVENOUS (NOT OTHERWISE S			Dispersion for infusion	TISAGENLECLEUCEL	8	Male	＜18	Serious	Physician(医师)	NO	NO	NO	NO	NO	NO	YES	5	1	10000846	Neoplasms benign, malignant and unspecified (incl cysts and polyps)	10029104	Leukaemias	10024324	Leukaemias acute lymphocytic
161402552	16140255	20190315	20190507	NOVARTIS	6	YR	M	40	KG	OT	19	2	US	US	10000847,10013709,10051398	3	OT		20190215		Not Specified		PS	KYMRIAH	INTRAVENOUS (NOT OTHERWISE S	40	ML	SOLUTION FOR INFUSION	TISAGENLECLEUCEL	6	Male	＜18	Serious	Other health-professional(其他健康专业人员)	NO	NO	NO	NO	NO	NO	YES	28	1	10000847	Neoplasms benign, malignant and unspecified (incl cysts and polyps)	10029104	Leukaemias	10024324	Leukaemias acute lymphocytic
178901044	17890104	20200501	20230120	NOVARTIS	78	YR	F			MD	23	1	CA	CA	10000871,10039801,10047943	3	DS		20200120	10029547,10012818,10029547,10012818,10029547,10029547,10029547,10029547	Non-Hodgkin's lymphoma(非霍奇金淋巴瘤)	10029547	PS	KYMRIAH	INTRAVENOUS (NOT OTHERWISE S			Dispersion for infusion	TISAGENLECLEUCEL	78	Female	75≤	Serious	Physician(医师)	NO	NO	YES	NO	NO	NO	NO	102	1	10000871	Neoplasms benign, malignant and unspecified (incl cysts and polyps)	10029104	Leukaemias	10024324	Leukaemias acute myeloid
186144983	18614498	202010	20210122	NOVARTIS	67	YR	F			MD	21	1	AU	AU	10000880,10002034,10052015,10011906,10016288,10020919,10051696,10039801,10042772,10043554	10	DE;HO;OT		20200506	10012818	Diffuse large B-cell lymphoma(弥漫性大 B 细胞淋巴瘤)	10012818	PS	KYMRIAH	UNKNOWN				TISAGENLECLEUCEL	67	Female	≥65，＜75	Serious	Physician(医师)	NO	YES	NO	YES	NO	NO	YES		1	10000880	Neoplasms benign, malignant and unspecified (incl cysts and polyps)	10029104	Leukaemias	10024324	Leukaemias acute myeloid
160909528	16090952	20190111	20230811	NOVARTIS	70	YR	F	40.1	KG	MD	23	3	FR	FR	10000880,10052015,10011906,10021097,10037660,10039801,10051379	7	DE;HO;LT;OT		20190110	10012818,10033371,10049924,10049924,10036898,10036898,10036898,10036898,10033484	Diffuse large B-cell lymphoma(弥漫性大 B 细胞淋巴瘤)	10012818	PS	KYMRIAH	INTRAVENOUS (NOT OTHERWISE S			CELL SUSPENSION FOR INJECTION	TISAGENLECLEUCEL	70	Female	≥65，＜75	Serious	Physician(医师)	YES	YES	NO	YES	NO	NO	YES	1	1	10000880	Neoplasms benign, malignant and unspecified (incl cysts and polyps)	10029104	Leukaemias	10024324	Leukaemias acute myeloid
189811972	18981197	20201001	20220407	NOVARTIS	67	YR	F			HP	22	2	AU	AU	10000880,10002034,10052015,10016288,10020919,10051696,10037660,10039801,10042772,10043554	10	DE;HO;OT		20200506	10012818	Diffuse large B-cell lymphoma(弥漫性大 B 细胞淋巴瘤)	10012818	PS	KYMRIAH	INTRAVENOUS (NOT OTHERWISE S			DISPERSION FOR INFUSION	TISAGENLECLEUCEL	67	Female	≥65，＜75	Serious	Pharmacist(药师)	NO	YES	NO	YES	NO	NO	YES	148	1	10000880	Neoplasms benign, malignant and unspecified (incl cysts and polyps)	10029104	Leukaemias	10024324	Leukaemias acute myeloid
217335842	21733584	20220615	20221218	NOVARTIS	51	YR	M	100	KG	MD	22	4	FR	FR	10000880,10028533	2	DE;HO;LT		20190925	10085128,10049924,10064064,10049924,10064064,10022437,10022437,10065973	Follicular lymphoma(滤泡性淋巴瘤)	10085128	PS	TISAGENLECLEUCEL	INTRAVENOUS (NOT OTHERWISE S			Suspension for infusion	TISAGENLECLEUCEL	51	Male	≥45，＜65	Serious	Physician(医师)	YES	YES	NO	YES	NO	NO	NO	994	1	10000880	Neoplasms benign, malignant and unspecified (incl cysts and polyps)	10029104	Leukaemias	10024324	Leukaemias acute myeloid
204625324	20462532		20230926	NOVARTIS	70	YR	M	105	KG	HP	23	3	CA	CA	10000880,10005734,10052015,10019211,10037660,10039801,10043071	7	DE;HO		20210104	10003899	B-cell lymphoma(B 细胞淋巴瘤)	10003899	PS	KYMRIAH	INTRAVENOUS (NOT OTHERWISE S			Dispersion for infusion	TISAGENLECLEUCEL	70	Male	≥65，＜75	Serious	Pharmacist(药师)	NO	YES	NO	YES	NO	NO	NO		1	10000880	Neoplasms benign, malignant and unspecified (incl cysts and polyps)	10029104	Leukaemias	10024324	Leukaemias acute myeloid
171869986	17186998	20190828	20200713	NOVARTIS	27	YR	M	68	KG	HP	20	3	FR	FR	10000880,10039801	2	OT		20170704	10000846,10070592	Acute lymphocytic leukaemia(急性淋巴性细胞白血病)	10000846	PS	TISAGENLECLEUCEL.	INTRAVENOUS (NOT OTHERWISE S			INJECTION	TISAGENLECLEUCEL	27	Male	≥18，＜45	Serious	Pharmacist(药师)	NO	NO	NO	NO	NO	NO	YES	785	1	10000880	Neoplasms benign, malignant and unspecified (incl cysts and polyps)	10029104	Leukaemias	10024324	Leukaemias acute myeloid
167267042	16726704	20190427	20190824	NOVARTIS	10	MON	F	9	KG	OT	19	3	US	US	10000846,10000880,10005630,10006825,10052015,10016256,10021143,10022998,10051398,10037660,10038712,10039801,10040250,10043071	14	DE;HO;OT		20190419	10063620	Acute lymphocytic leukaemia recurrent(急性淋巴细胞性白血病复发)	10063620	PS	KYMRIAH	INTRAVENOUS (NOT OTHERWISE S			SUSPENSION FOR INFUSION	TISAGENLECLEUCEL	0.833333	Female	＜18	Serious	Other health-professional(其他健康专业人员)	NO	YES	NO	YES	NO	NO	YES	8	2	10000880	Neoplasms benign, malignant and unspecified (incl cysts and polyps)	10029104	Leukaemias	10024324	Leukaemias acute myeloid
153992841	15399284	20180711	20180913	FDA-CTU	15	YR	F	64.8	KG	OT	18	3	US	US	10000880,10052015,10016288,10037660	4	OT	HP	20180618	10000846	Acute lymphocytic leukaemia(急性淋巴性细胞白血病)	10000846	PS	KYMRIAH	INTRAVENOUS (NOT OTHERWISE S	14	ML		TISAGENLECLEUCEL	15	Female	＜18	Serious	Other health-professional(其他健康专业人员)	NO	NO	NO	NO	NO	NO	YES	23	1	10000880	Neoplasms benign, malignant and unspecified (incl cysts and polyps)	10029104	Leukaemias	10024324	Leukaemias acute myeloid
218319851	21831985	20220810	20230106	NOVARTIS	67	YR	M			MD	23	1	FR	FR	10000880	1	HO		20220121	10062578,10062578,10012818,10012818,10012818,10012818	Bone marrow conditioning regimen(骨髓调理疗法)	10062578	PS	KYMRIAH	INTRAVENOUS (NOT OTHERWISE S	46.5	MG	Dispersion for infusion	TISAGENLECLEUCEL	67	Male	≥65，＜75	Serious	Physician(医师)	NO	YES	NO	NO	NO	NO	NO	201	1	10000880	Neoplasms benign, malignant and unspecified (incl cysts and polyps)	10029104	Leukaemias	10024324	Leukaemias acute myeloid
148264703	14826470		20190607	NOVARTIS			M			CN	19	2	COUNTRY NOT SPECIFIED	US	10000880,10039801	2	DE			10000846	Acute lymphocytic leukaemia(急性淋巴性细胞白血病)	10000846	PS	KYMRIAH	UNKNOWN				TISAGENLECLEUCEL		Male	NS	Serious	Consumer(消费者)	NO	NO	NO	YES	NO	NO	NO		1	10000880	Neoplasms benign, malignant and unspecified (incl cysts and polyps)	10029104	Leukaemias	10024324	Leukaemias acute myeloid
220212233	22021223		20230926	NOVARTIS						HP	23	3	US	US	10000880,10053548,10061183,10039801	4	DE			10029547,10012818	Non-Hodgkin's lymphoma(非霍奇金淋巴瘤)	10029547	PS	KYMRIAH	INTRAVENOUS (NOT OTHERWISE S			Dispersion for infusion	TISAGENLECLEUCEL		Not Specified	NS	Serious	Pharmacist(药师)	NO	NO	NO	YES	NO	NO	NO		1	10000880	Neoplasms benign, malignant and unspecified (incl cysts and polyps)	10029104	Leukaemias	10024324	Leukaemias acute myeloid
1470128713	14701287	20180301	20230623	NOVARTIS	25	YR	M	61.905	KG	MD	23	2	US	US	10000890,10008583,10085443,10039801,10079107	5	LT;OT		20171227	10003917,10070592,10070592,10085075,10085075	B-cell type acute leukaemia(B 细胞型急性白血病)	10003917	PS	KYMRIAH	INTRAVENOUS (NOT OTHERWISE S			Dispersion for infusion	TISAGENLECLEUCEL	25	Male	≥18，＜45	Serious	Physician(医师)	YES	NO	NO	NO	NO	NO	YES	64	1	10000890	Neoplasms benign, malignant and unspecified (incl cysts and polyps)	10029104	Leukaemias	10024324	Leukaemias acute myeloid
167903636	16790363	20190821	20191201	NOVARTIS	62	YR	F	70.1	KG	MD	19	4	US	US	10069339,10000891,10002910,10009192,10052015,10012818,10013442,10058319,10016256,10071583,10018964,10020937,10021097,10061284,10027417,10077361,10029350,10029354,10071067,10033661,10035598,10037313,10037377,10037660,10038695,10040047,10040560,10058571,10041648,10069695,10051379,10043071,10043431,10048965	34	DE;HO;LT;OT		20190821	10012818,10070592,10070592,10070592,10070592,10070592,10070592,10070592,10070592,10070592,10070592,10036898,10070592,10033371,10033371,10070592,10061758,10061758,10000891,10000891,10036898,10070592,10070592	Diffuse large B-cell lymphoma(弥漫性大 B 细胞淋巴瘤)	10012818	PS	KYMRIAH	INTRAVENOUS (NOT OTHERWISE S				TISAGENLECLEUCEL	62	Female	≥45，＜65	Serious	Physician(医师)	YES	YES	NO	YES	NO	NO	YES	0	2	10000891	Cardiac disorders	10007541	Coronary artery disorders	10011082	Ischaemic coronary artery disorders
169835141	16983514	20190905	20190917	FDA-CTU	62	YR	F	70.1	KG	OT	19	4	US	US	10000486,10069339,10000891,10002847,10002910,10062599,10003658,10005521,10005635,10006093,10060898,10057668,10066338,10052015,10058319,10050380,10014408,10016256,10018884,10071583,10018964,10019027,10019303,10020772,10020937,10021097,10025280,10048294,10048334,10028372,10033318,10072564,10035598,10037313,10037394,10037437,10037466,10037469,10002535,10037660,10040250,10058571,10042334,10043071,100…	47	DE	HP	20190821	10012818	Diffuse large B-cell lymphoma(弥漫性大 B 细胞淋巴瘤)	10012818	PS	KYMRIAH	Not Specified				TISAGENLECLEUCEL	62	Female	≥45，＜65	Serious	Other health-professional(其他健康专业人员)	NO	NO	NO	YES	NO	NO	NO	15	3	10000891	Cardiac disorders	10007541	Coronary artery disorders	10011082	Ischaemic coronary artery disorders
188755175	18875517	20210204	20210305	NOVARTIS	71	YR	M	74	KG	MD	21	1	US	US	10069339,10000891,10001497,10005630,10052015,10012818,10013442,10014625,10061129,10019837,10051398,10027646,10077361,10029350,10037660,10045555	16	DE;LT;OT		20210120	10012818	Diffuse large B-cell lymphoma(弥漫性大 B 细胞淋巴瘤)	10012818	PS	KYMRIAH	INTRAVENOUS (NOT OTHERWISE S				TISAGENLECLEUCEL	71	Male	≥65，＜75	Serious	Physician(医师)	YES	NO	NO	YES	NO	NO	YES	15	2	10000891	Cardiac disorders	10007541	Coronary artery disorders	10011082	Ischaemic coronary artery disorders
145667211	14566721	20160204	20180223	NOVARTIS	4	YR	F	21.5	KG	OT	18	1	US	CA	10069339,10001052,10052015,10013968,10014581,10014625,10071583,10020431,10020679,10021097,10061218,10077361,10038540,10039020,10043071,10067080	16	DE;DS;HO;LT;OT			10000846,10029354,10029354,10029354,10000846,10000846,10000846,10000846,10000846,10000846,10000846,10000846,10000846,10000846,10039897,10039906,10039897,10053469,10039897,10053469,10024384	Acute lymphocytic leukaemia(急性淋巴性细胞白血病)	10000846	PS	CTL019	INTRAVENOUS (NOT OTHERWISE S				TISAGENLECLEUCEL	4	Female	＜18	Serious	Other health-professional(其他健康专业人员)	YES	YES	YES	YES	NO	NO	YES		2	10001052	Respiratory, thoracic and mediastinal disorders	10038738	Lower respiratory tract disorders (excl obstruction and infection)	10024967	Pulmonary oedemas
1818059916	18180599	20200803	20210611	NOVARTIS	33	YR	M	73	KG	HP	21	2	AT	AT	10001052,10052015,10012818,10071583,10051398	5	DE;HO;LT		20200728	10029547,10058912,10040984,10021027,10036898,10021724,10058909,10002091,10053469,10047942,10036898,10030095,10029547,10061758,10061758,10036898,10037660,10029547,10043634,10054133,10054133,10046555,10029547,10036898,10021015,10036898,10037660,10033371,10036500,10037660,10029547,10033371,10033371,10036500,10037087,10040984,10033371,10040984,10040984,10029547,10033371,10049924,10040984,10036898,100…	Non-Hodgkin's lymphoma(非霍奇金淋巴瘤)	10029547	PS	TISAGENLECLEUCEL.	INTRAVENOUS (NOT OTHERWISE S			SUSPENSION FOR INFUSION	TISAGENLECLEUCEL	33	Male	≥18，＜45	Serious	Pharmacist(药师)	YES	YES	NO	YES	NO	NO	NO	6	1	10001052	Respiratory, thoracic and mediastinal disorders	10038738	Lower respiratory tract disorders (excl obstruction and infection)	10024967	Pulmonary oedemas
190010632	19001063		20210423	NOVARTIS	16	YR	M			MD	21	2	US	US	10001052,10018838,10018884,10020983,10021789,10025256,10025270,10029366,10035528,10047942	10	DE;LT;OT		20200316	10025270,10061758,10061758	Lymphocytic leukaemia(淋巴细胞性白血病)	10025270	PS	KYMRIAH	UNKNOWN				TISAGENLECLEUCEL	16	Male	＜18	Serious	Physician(医师)	YES	NO	NO	YES	NO	NO	YES		1	10001052	Respiratory, thoracic and mediastinal disorders	10038738	Lower respiratory tract disorders (excl obstruction and infection)	10024967	Pulmonary oedemas
194576872	19457687	20210529	20210719	NOVARTIS	11	MON	F	8	KG	MD	21	3	FR	FR	10001052,10007196,10009192,10052015,10070559,10028335,10030302	7	HO;LT;OT		20210525	10000846,10070592,10070592,10070592	Acute lymphocytic leukaemia(急性淋巴性细胞白血病)	10000846	PS	KYMRIAH	INTRAVENOUS (NOT OTHERWISE S				TISAGENLECLEUCEL	0.916667	Female	＜18	Serious	Physician(医师)	YES	YES	NO	NO	NO	NO	YES	4	1	10001052	Respiratory, thoracic and mediastinal disorders	10038738	Lower respiratory tract disorders (excl obstruction and infection)	10024967	Pulmonary oedemas
215047111	21504711	20201230	20221025	NOVARTIS	55	YR	M			MD	22	4	HR	HR	10001052,10084268,10011224,10013968,10016256,10077361,10037660,10038669,10038695,10040047	10	DE;HO;OT			10012818,10070592,10070592,10070592,10070592,10070592,10070592,10070592,10070592,10070592,10070592	Diffuse large B-cell lymphoma(弥漫性大 B 细胞淋巴瘤)	10012818	PS	KYMRIAH	INTRAVENOUS (NOT OTHERWISE S			Dispersion for infusion	TISAGENLECLEUCEL	55	Male	≥45，＜65	Serious	Physician(医师)	NO	YES	NO	YES	NO	NO	YES		1	10001052	Respiratory, thoracic and mediastinal disorders	10038738	Lower respiratory tract disorders (excl obstruction and infection)	10024967	Pulmonary oedemas
169345574	16934557	20180512	20200707	NOVARTIS	12	YR	M	64	KG	MD	20	3	US	US	10063620,10001052,10060931,10003239,10074170,10010305,10052015,10011831,10066274,10057482,10017533,10018838,10018884,10019303,10021143,10051398,10079987,10029155,10029350,10029354,10029368,10035528,10061924,10037660,10043554,10047943	26	DE;HO;LT;OT		20180508	10000846,10061758,10061758	Acute lymphocytic leukaemia(急性淋巴性细胞白血病)	10000846	PS	KYMRIAH	INTRAVENOUS DRIP				TISAGENLECLEUCEL	12	Male	＜18	Serious	Physician(医师)	YES	YES	NO	YES	NO	NO	YES	4	2	10001052	Respiratory, thoracic and mediastinal disorders	10038738	Lower respiratory tract disorders (excl obstruction and infection)	10024967	Pulmonary oedemas
161439494	16143949	20181105	20190514	NOVARTIS	24	YR	M	58.2	KG	MD	19	2	US	US	10001052,10007559,10021097,10028606	4	DE;LT		20140801	10000846,10080721,10012378	Acute lymphocytic leukaemia(急性淋巴性细胞白血病)	10000846	PS	KYMRIAH	INTRAVENOUS (NOT OTHERWISE S	10	PCT	INJECTION	TISAGENLECLEUCEL	24	Male	≥18，＜45	Serious	Physician(医师)	YES	NO	NO	YES	NO	NO	NO	1557	1	10001052	Respiratory, thoracic and mediastinal disorders	10038738	Lower respiratory tract disorders (excl obstruction and infection)	10024967	Pulmonary oedemas
205702891	20570289		20220309	NOVARTIS	5	YR	M	20	KG	HP	22	1	CA	CA	10001052,10007617,10050685,10012735,10014418,10021097,10077361,10068357,10037394,10037660,10041466,10043071,10044565	13	DE;HO;LT			10000846,10070592,10070592,10070592,10070592,10070592,10070592	Acute lymphocytic leukaemia(急性淋巴性细胞白血病)	10000846	PS	KYMRIAH	INTRAVENOUS (NOT OTHERWISE S	10	ML	DISPERSION FOR INFUSION	TISAGENLECLEUCEL	5	Male	＜18	Serious	Pharmacist(药师)	YES	YES	NO	YES	NO	NO	NO		1	10001052	Respiratory, thoracic and mediastinal disorders	10038738	Lower respiratory tract disorders (excl obstruction and infection)	10024967	Pulmonary oedemas
180690224	18069022	20200620	20200831	NOVARTIS	62	YR	F	64.8	KG	MD	20	3	US	US	10001052,10002034,10003445,10003481,10003598,10059570,10005364,10005557,10005803,10005851,10007686,10009192,10052015,10012218,10061124,10020919,10018092,10071583,10020597,10021097,10022437,10023676,10049694,10070982,10029350,10029354,10049151,10033661,10051588,10035528,10035598,10037660,10041349,10042316,10043071,10046571,10046910,10047513,10047942	39	DE;HO;LT;OT		20200619	10012821,10070592	Diffuse large B-cell lymphoma recurrent(复发性弥漫性大 B 细胞淋巴瘤)	10012821	PS	KYMRIAH	INTRAVENOUS (NOT OTHERWISE S				TISAGENLECLEUCEL	62	Female	≥45，＜65	Serious	Physician(医师)	YES	YES	NO	YES	NO	NO	YES	1	1	10001052	Respiratory, thoracic and mediastinal disorders	10038738	Lower respiratory tract disorders (excl obstruction and infection)	10024967	Pulmonary oedemas
145725351	14572535	20160204	20180226	NOVARTIS	4	YR	F	21.5	KG	OT	18	1	US	CA	10069339,10001052,10008635,10052015,10013968,10014581,10014625,10071583,10020431,10020679,10021097,10061218,10077361,10038540,10039020,10043071,10067080	17	DE;DS;HO;LT;OT		20160203	10000846,10029354,10029354,10029354,10000846,10000846,10000846,10000846,10000846,10039897,10000846,10000846,10000846,10000846,10000846,10039906,10039897,10053469,10039897,10053469,10024384	Acute lymphocytic leukaemia(急性淋巴性细胞白血病)	10000846	PS	CTL019	INTRAVENOUS (NOT OTHERWISE S				TISAGENLECLEUCEL	4	Female	＜18	Serious	Other health-professional(其他健康专业人员)	YES	YES	YES	YES	NO	NO	YES	1	2	10001052	Respiratory, thoracic and mediastinal disorders	10038738	Lower respiratory tract disorders (excl obstruction and infection)	10024967	Pulmonary oedemas
205316051	20531605	20211214	20220228	FDA-CTU	76	YR	F	56.2	KG		22	1	US		10000059,10069339,10001053,10002034,10005464,10005520,10008531,10009802,10052015,10013442,10014625,10017533,10017826,10018092,10018884,10021097,10021113,10021789,10058856,10024574,10050953,10081792,10025310,10027141,10048294,10029350,10061880,10033616,10035742,10037660,10040560,10043071,10069363	33	DE;HO	HP	20211210	10012818	Diffuse large B-cell lymphoma(弥漫性大 B 细胞淋巴瘤)	10012818	PS	KYMRIAH	INTRAVENOUS (NOT OTHERWISE S				TISAGENLECLEUCEL	76	Female	75≤	Serious	Not Specified	NO	YES	NO	YES	NO	NO	NO	4	3	10001053	Respiratory, thoracic and mediastinal disorders	10038738	Respiratory disorders NEC	10038716	Respiratory failures (excl neonatal)
156015528	15601552	20181017	20220525	NOVARTIS	2	YR	M	10	KG	HP	22	2	US	US	10063620,10001053,10013709,10079987,10062173	5	DE;LT;OT		20180904	10000846	Acute lymphocytic leukaemia(急性淋巴性细胞白血病)	10000846	PS	KYMRIAH	INTRAVENOUS (NOT OTHERWISE S	10	ML	DISPERSION FOR INFUSION	TISAGENLECLEUCEL	2	Male	＜18	Serious	Pharmacist(药师)	YES	NO	NO	YES	NO	NO	YES	43	2	10001053	Respiratory, thoracic and mediastinal disorders	10038738	Respiratory disorders NEC	10038716	Respiratory failures (excl neonatal)
170368244	17036824	20191028	20200729	NOVARTIS	42	YR	M			HP	20	3	US	US	10000060,10001053,10001497,10003598,10005520,10006093,10048962,10049220,10007515,10008531,10009802,10010305,10062276,10052015,10013395,10013442,10013950,10050256,10014625,10015090,10017523,10071583,10019708,10019851,10020578,10074737,10020903,10021097,10021143,10083347,10023676,10023845,10081792,10070160,10029331,10029350,10033661,10034474,10035598,10037423,10037660,10038435,10038743,10040047,100…	50	DE;HO;LT;OT		20191028	10012821,10070592,10070592,10070592,10033371,10028813,10029354,10070592,10070592,10070592,10033371,10012818,10070592,10020039,10013786,10049087,10033371,10028334,10070592,10001497,10061758,10002855,10070592,10070592,10028813,10047700,10070592,10013774,10061758,10070592,10070592,10070592,10021789,10022437,10070592,10070592	Diffuse large B-cell lymphoma recurrent(复发性弥漫性大 B 细胞淋巴瘤)	10012821	PS	KYMRIAH	INTRAVENOUS (NOT OTHERWISE S	1	DF	SUSPENSION FOR INFUSION	TISAGENLECLEUCEL	42	Male	≥18，＜45	Serious	Pharmacist(药师)	YES	YES	NO	YES	NO	NO	YES	0	2	10001053	Respiratory, thoracic and mediastinal disorders	10038738	Respiratory disorders NEC	10038716	Respiratory failures (excl neonatal)
167112695	16711269	20190324	20220603	NOVARTIS	67	YR	M	85	KG	MD	22	2	US	US	10001053,10002424,10006482,10011224,10011831,10012818,10013887,10013950,10013968,10016256,10021097,10023891,10024570,10025482,10051398,10028116,10030094,10056872,10035664,10037087,10037660,10037844,10040047,10042674,10043528,10046735,10047924	27	DE;HO;OT		20190306	10012818,10070592,10070592,10070592,10070592,10070592,10070592,10070592,10070592,10070592,10070592,10070592,10070592,10070592,10070592,10070592,10070592,10070592,10070592,10070592,10070592,10070592	Diffuse large B-cell lymphoma(弥漫性大 B 细胞淋巴瘤)	10012818	PS	KYMRIAH	INTRAVENOUS (NOT OTHERWISE S			DISPERSION FOR INFUSION	TISAGENLECLEUCEL	67	Male	≥65，＜75	Serious	Physician(医师)	NO	YES	NO	YES	NO	NO	YES	18	1	10001053	Respiratory, thoracic and mediastinal disorders	10038738	Respiratory disorders NEC	10038716	Respiratory failures (excl neonatal)
160594024	16059402	20181227	20220523	NOVARTIS	72	YR	M	119.9	KG	HP	22	2	US	US	10001053,10002948,10010305,10052015,10016256,10021143,10021639,10027175,10056832,10029350,10035598,10035664,10037660,10041349,10044565	15	DE;OT		20181226	10012818	Diffuse large B-cell lymphoma(弥漫性大 B 细胞淋巴瘤)	10012818	PS	KYMRIAH	INTRAVENOUS (NOT OTHERWISE S			DISPERSION FOR INFUSION	TISAGENLECLEUCEL	72	Male	≥65，＜75	Serious	Pharmacist(药师)	NO	NO	NO	YES	NO	NO	YES	1	1	10001053	Respiratory, thoracic and mediastinal disorders	10038738	Respiratory disorders NEC	10038716	Respiratory failures (excl neonatal)
168474386	16847438	20190705	20200205	NOVARTIS	9	YR	M	35.1	KG	MD	20	1	CA	CA	10000087,10063620,10001053,10001551,10003481,10061124,10017955,10061998,10057110,10021097,10051398,10029354,10056342,10037423,10037660,10037870,10038687,10059045,10040047,10062244,10043071,10043554	22	DE;HO;OT		20190619	10000846,10070592,10070592,10070592,10070592,10070592,10070592,10070592,10070592,10070592,10063620,10051398,10036898,10070592,10070592,10070592,10070592	Acute lymphocytic leukaemia(急性淋巴性细胞白血病)	10000846	PS	TISAGENLECLEUCEL.	INTRAVENOUS (NOT OTHERWISE S				TISAGENLECLEUCEL	9	Male	＜18	Serious	Physician(医师)	NO	YES	NO	YES	NO	NO	YES	16	3	10001053	Respiratory, thoracic and mediastinal disorders	10038738	Respiratory disorders NEC	10038716	Respiratory failures (excl neonatal)
203188462	20318846		20220315	NOVARTIS	52	YR	M			HP	22	1	SK	CZ	10001053,10052015,10070559,10020983,10021789,10029350,10033661	7	OT		202005	10012822,10012822,10012822	Diffuse large B-cell lymphoma refractory(难治性弥漫性大 B 细胞淋巴瘤)	10012822	PS	TISAGENLECLEUCEL	UNKNOWN			DISPERSION FOR INFUSION	TISAGENLECLEUCEL	52	Male	≥45，＜65	Serious	Pharmacist(药师)	NO	NO	NO	NO	NO	NO	YES		1	10001053	Respiratory, thoracic and mediastinal disorders	10038738	Respiratory disorders NEC	10038716	Respiratory failures (excl neonatal)
172767431	17276743		20200116	NOVARTIS			F			HP	20	1	US	US	10069339,10001053,10052015,10021143	4	LT;OT			10000846,10070592,10070592,10070592	Acute lymphocytic leukaemia(急性淋巴性细胞白血病)	10000846	PS	TISAGENLECLEUCEL.	INTRAVENOUS DRIP			SUSPENSION FOR INJECTION	TISAGENLECLEUCEL		Female	NS	Serious	Pharmacist(药师)	YES	NO	NO	NO	NO	NO	YES		2	10001053	Respiratory, thoracic and mediastinal disorders	10038738	Respiratory disorders NEC	10038716	Respiratory failures (excl neonatal)
144797773	14479777	20171227	20180919	NOVARTIS	11	YR	F	47.7	KG	MD	18	3	US	US	10058808,10000647,10069339,10063620,10001053,10052015,10020919,10021097,10051398,10077361,10068357,10062237,10039906,10056430	14	DE;OT		20171223	10063620	Acute lymphocytic leukaemia recurrent(急性淋巴细胞性白血病复发)	10063620	PS	KYMRIAH	INTRAVENOUS (NOT OTHERWISE S	1	DF	SOLUTION FOR INFUSION	TISAGENLECLEUCEL	11	Female	＜18	Serious	Physician(医师)	NO	NO	NO	YES	NO	NO	YES	4	5	10001053	Respiratory, thoracic and mediastinal disorders	10038738	Respiratory disorders NEC	10038716	Respiratory failures (excl neonatal)
190054974	19005497	20201231	20220721	NOVARTIS	53	YR	M	61.5	KG	HP	22	3	CA	CA	10001053,10002948,10048962,10009802,10052015,10066274,10061124,10054221,10071583,10018964,10055798,10021143,10029350,10035669,10038435,10038669	16	DE;HO;OT		20201230	10080215,10070592,10070592,10019973,10017533,10021097,10070592,10070592,10070592,10070592,10070592,10070592,10070592,10036898,10080215,10070592,10070592,10070592,10070592,10070592	High-grade B-cell lymphoma(高级别 B 细胞淋巴瘤)	10080215	PS	KYMRIAH	INTRAVENOUS (NOT OTHERWISE S			DISPERSION FOR INFUSION	TISAGENLECLEUCEL	53	Male	≥45，＜65	Serious	Pharmacist(药师)	NO	YES	NO	YES	NO	NO	YES	1	1	10001053	Respiratory, thoracic and mediastinal disorders	10038738	Respiratory disorders NEC	10038716	Respiratory failures (excl neonatal)
200169101	20016910	20210916	20211105	FDA-CTU	83	YR	M				21	4	US		10001053,10058854,10013709,10077361,10029350,10035669,10040070	7	DE;HO		20210814	10012818	Diffuse large B-cell lymphoma(弥漫性大 B 细胞淋巴瘤)	10012818	PS	KYMRIAH	Not Specified				TISAGENLECLEUCEL	83	Male	75≤	Serious	Not Specified	NO	YES	NO	YES	NO	NO	NO	33	1	10001053	Respiratory, thoracic and mediastinal disorders	10038738	Respiratory disorders NEC	10038716	Respiratory failures (excl neonatal)
195519352	19551935	20210420	20220314	NOVARTIS	13	YR	F	59.7	KG	MD	22	1	US	US	10069339,10001053,10052015,10013442,10016288,10021097,10071066,10039020,10058597	9	HO;LT		20210420	10000846,10061758,10061758,10070592,10070592,10070592,10070592,10070592	Acute lymphocytic leukaemia(急性淋巴性细胞白血病)	10000846	PS	KYMRIAH	INTRAVENOUS (NOT OTHERWISE S			Suspension for infusion	TISAGENLECLEUCEL	13	Female	＜18	Serious	Physician(医师)	YES	YES	NO	NO	NO	NO	NO	0	2	10001053	Respiratory, thoracic and mediastinal disorders	10038738	Respiratory disorders NEC	10038716	Respiratory failures (excl neonatal)
163447032	16344703	20181102	20190528	NOVARTIS	28	YR	M	71	KG	MD	19	2	FR	FR	10001053,10007554,10008479,10010305,10052015,10013395,10013968,10052076,10020983,10025310,10051398,10037660	12	DE;HO;OT		20181029	10025310	Lymphoma(淋巴瘤)	10025310	PS	CTL019	INTRAVENOUS (NOT OTHERWISE S			SUSPENSION FOR INFUSION	TISAGENLECLEUCEL	28	Male	≥18，＜45	Serious	Physician(医师)	NO	YES	NO	YES	NO	NO	YES	4	1	10001053	Respiratory, thoracic and mediastinal disorders	10038738	Respiratory disorders NEC	10038716	Respiratory failures (excl neonatal)
157600463	15760046	20181028	20210819	NOVARTIS	18	YR	M	82.3	KG	HP	21	3	US	US	10000097,10069339,10001053,10002847,10005364,10005483,10005851,10005861,10008635,10009802,10011224,10052015,10012821,10014866,10016256,10016288,10020919,10071583,10019670,10020583,10051125,10021015,10021058,10021143,10061598,10069826,10023129,10051398,10077361,10058117,10033546,10033661,10036142,10037660,10062237,10040250,10041660,10043071,10043089,10043554,10054889	41	DE;HO;OT		20181011	10012818,10070592,10070592,10070592,10070592,10070592,10070592,10070592,10070592,10070592,10081389,10070592,10070592,10070592,10070592,10070592	Diffuse large B-cell lymphoma(弥漫性大 B 细胞淋巴瘤)	10012818	PS	KYMRIAH	INTRAVENOUS (NOT OTHERWISE S	30	ML		TISAGENLECLEUCEL	18	Male	≥18，＜45	Serious	Pharmacist(药师)	NO	YES	NO	YES	NO	NO	YES	17	3	10001053	Respiratory, thoracic and mediastinal disorders	10038738	Respiratory disorders NEC	10038716	Respiratory failures (excl neonatal)
210247082	21024708	20220621	20220702	NOVARTIS	5	YR	M	30	KG	HP	22	3	US	US	10000636,10001053,10005728,10005737,10006093,10010947,10052015,10013395,10014625,10021097,10021143,10083347,10022595,10035598,10037660,10043071	16	DE;OT		20220621	10063620	Acute lymphocytic leukaemia recurrent(急性淋巴细胞性白血病复发)	10063620	PS	KYMRIAH	INTRAVENOUS (NOT OTHERWISE S			DISPERSION FOR INFUSION	TISAGENLECLEUCEL	5	Male	＜18	Serious	Pharmacist(药师)	NO	NO	NO	YES	NO	NO	YES	0	2	10001053	Respiratory, thoracic and mediastinal disorders	10038738	Respiratory disorders NEC	10038716	Respiratory failures (excl neonatal)
168554594	16855459	20190605	20191120	NOVARTIS	19	YR	M	61.1	KG	OT	19	4	US	US	10063620,10001053,10080721,10061688,10074170,10013990,10054258,10018867,10019211,10028116,10029350,10050184,10035759,10038435,10042344,10058874	16	DE;OT		20190306	10076866,10070592,10061758,10061758,10036898,10036898,10036500,10036898,10081601,10070592,10028813,10070592,10017944,10061758,10028813,10037660,10012378,10010774	Acute lymphocytic leukaemia refractory(难治性急性淋巴细胞性白血病)	10076866	PS	KYMRIAH	INTRAVENOUS (NOT OTHERWISE S			SUSPENSION FOR INFUSION	TISAGENLECLEUCEL	19	Male	≥18，＜45	Serious	Other health-professional(其他健康专业人员)	NO	NO	NO	YES	NO	NO	YES	91	2	10001053	Respiratory, thoracic and mediastinal disorders	10038738	Respiratory disorders NEC	10038716	Respiratory failures (excl neonatal)
194849003	19484900	20201220	20220915	NOVARTIS	13	YR	F			MD	22	3	US	US	10001053,10084767,10038695,10044291	4	HO;LT		20170815	10000846,10080721,10080721	Acute lymphocytic leukaemia(急性淋巴性细胞白血病)	10000846	PS	KYMRIAH	INTRAVENOUS (NOT OTHERWISE S			Injection	TISAGENLECLEUCEL	13	Female	＜18	Serious	Physician(医师)	YES	YES	NO	NO	NO	NO	NO	1223	1	10001053	Respiratory, thoracic and mediastinal disorders	10038738	Respiratory disorders NEC	10038716	Respiratory failures (excl neonatal)
178582103	17858210	20191117	20200612	NOVARTIS	64	YR	M	79	KG	HP	20	2	US	US	10001053,10016165,10035664	3	DE;HO;LT;OT		20190430	10025310,10003988,10049924,10010774,10049924,10010774,10017885,10028997,10070592,10070592,10070592,10003988,10033371,10000081,10000081,10029331,10029331	Lymphoma(淋巴瘤)	10025310	PS	KYMRIAH	INTRAVENOUS (NOT OTHERWISE S			SUSPENSION FOR INFUSION	TISAGENLECLEUCEL	64	Male	≥45，＜65	Serious	Pharmacist(药师)	YES	YES	NO	YES	NO	NO	YES	201	1	10001053	Respiratory, thoracic and mediastinal disorders	10038738	Respiratory disorders NEC	10038716	Respiratory failures (excl neonatal)
169400085	16940008		20200707	NOVARTIS	8	YR	M			MD	20	3	US	US	10001260,10002948,10054236,10011502,10052015,10012373,10014625,10015108,10054258,10017964,10018838,10018884,10020983,10025256,10029350,10029366,10029368,10035528,10037660,10039906,10044565,10047942,10047943	23	OT		2019	10003917,10061758,10061758	B-cell type acute leukaemia(B 细胞型急性白血病)	10003917	PS	KYMRIAH	INTRAVENOUS DRIP				TISAGENLECLEUCEL	8	Male	＜18	Serious	Physician(医师)	NO	NO	NO	NO	NO	NO	YES		1	10001260	Infections and infestations	10021881	Viral infectious disorders	10047438	Adenoviral infections
182929375	18292937	20200810	20220526	NOVARTIS	17	YR	M	142	KG	CN	22	2	US	US	10069339,10063620,10001299,10002034,10003988,10060945,10005728,10049054,10067967,10007515,10007632,10008111,10008120,10052015,10067276,10013916,10013968,10013983,10061124,10052076,10018884,10071583,10019024,10019303,10019663,10065215,10019692,10019708,10019842,10020919,10021143,10083347,10061218,10023126,10023676,10077361,10028334,10028622,10029354,10074857,10033654,10035528,10035598,10035664,100…	57	DE;OT		20200806	10063620,10081601,10070592,10070592,10070592,10070592,10070592,10036898,10070592,10070592,10070592,10070592,10070592,10070592,10070592,10070592,10070592,10070592,10070592,10070592,10070592,10070592,10073755,10070592,10070592,10070592,10070592,10070592,10002781,10070592,10070592	Acute lymphocytic leukaemia recurrent(急性淋巴细胞性白血病复发)	10063620	PS	KYMRIAH	INTRAVENOUS (NOT OTHERWISE S			DISPERSION FOR INFUSION	TISAGENLECLEUCEL	17	Male	＜18	Serious	Consumer(消费者)	NO	NO	NO	YES	NO	NO	YES	4	3	10001299	Psychiatric disorders	10037175	Adjustment disorders (incl subtypes)	10001302	Adjustment disorders
163019874	16301987	20190227	20190830	NOVARTIS	21	YR	M	84	KG	OT	19	3	US	US	10069339,10001367,10001946,10002855,10005861,10074170,10007554,10007649,10009802,10052015,10061593,10050528,10014625,10076042,10020919,10019211,10019668,10019670,10020578,10020635,10021097,10021143,10027417,10077361,10029202,10071067,10033661,10034474,10035598,10035664,10051077,10037394,10037660,10038687,10038695,10040560,10058080,10041962,10043071,10047302,10047700	41	DE;DS;HO;LT;OT		20190227	10000846	Acute lymphocytic leukaemia(急性淋巴性细胞白血病)	10000846	PS	KYMRIAH	INTRAVENOUS (NOT OTHERWISE S			SOLUTION FOR INFUSION	TISAGENLECLEUCEL	21	Male	≥18，＜45	Serious	Other health-professional(其他健康专业人员)	YES	YES	YES	YES	NO	NO	YES	0	2	10001367	Endocrine disorders	10014698	Adrenal gland disorders	10001353	Adrenal cortical hypofunctions
153499485	15349948	20180620	20181109	NOVARTIS			M	93	KG	MD	18	4	FR	FR	10001367,10011198,10052015,10064687,10012821,10061124,10052076,10071583,10021143,10051398,10077361,10029331,10037660,10037714,10038435,10038687,10062352,10040047,10040070,10058080,10045170	21	DE;OT		20180619	10012818,10012735,10028813,10070592,10061758,10038683,10070592,10033371,10000846,10028813,10061758,10070592,10070592,10070592,10070592,10070592,10037660,10033371,10010774	Diffuse large B-cell lymphoma(弥漫性大 B 细胞淋巴瘤)	10012818	PS	CTL019	UNKNOWN			SUSPENSION FOR INFUSION	TISAGENLECLEUCEL		Male	NS	Serious	Physician(医师)	NO	NO	NO	YES	NO	NO	YES	1	1	10001367	Endocrine disorders	10014698	Adrenal gland disorders	10001353	Adrenal cortical hypofunctions
216402791	21640279		20221124	NOVARTIS	58	YR	M			MD	22	4	AU	AU	10001443,10012818,10013709,10051398,10029379,10043554,10067585	7	OT			10012818,10012818,10070592,10070592,10012818,10070592,10012818,10070592,10012818,10070592	Product used for unknown indication(产品使用的适应症不明)	10070592	PS	KYMRIAH	UNKNOWN			Suspension for infusion	TISAGENLECLEUCEL	58	Male	≥45，＜65	Serious	Physician(医师)	NO	NO	NO	NO	NO	NO	YES		1	10001443	Psychiatric disorders	10037175	Mood disorders and disturbances NEC	10027946	Mood disorders NEC
194769552	19476955		20210714	NOVARTIS			M	85	KG	CN	21	3	US	US	10001488,10001497,10010305,10052015,10071583	5	OT			10000846,10000846	Acute lymphocytic leukaemia(急性淋巴性细胞白血病)	10000846	PS	KYMRIAH	INTRAVENOUS (NOT OTHERWISE S				TISAGENLECLEUCEL		Male	NS	Serious	Consumer(消费者)	NO	NO	NO	NO	NO	NO	YES		1	10001488	Psychiatric disorders	10037175	Personality disorders and disturbances in behaviour	10034726	Behaviour and socialisation disturbances
197456334	19745633	20210830	20210922	NOVARTIS	15	YR	M	112	KG	HP	21	3	US	US	10000846,10063620,10001497,10062274,10013395,10083347,10051398,10039906,10043554,10047943	10	DE;OT		20210811	10000846	Acute lymphocytic leukaemia(急性淋巴性细胞白血病)	10000846	PS	KYMRIAH	INTRAVENOUS DRIP				TISAGENLECLEUCEL	15	Male	＜18	Serious	Pharmacist(药师)	NO	NO	NO	YES	NO	NO	YES	19	3	10001497	Psychiatric disorders	10037175	Anxiety disorders and symptoms	10002861	Anxiety symptoms
156251088	15625108	20180912	20190504	NOVARTIS	19	YR	M	67	KG	MD	19	2	FR	FR	10063620,10060931,10001497,10074171,10055181,10003997,10065553,10010305,10052015,10066274,10013442,10014625,10016288,10017955,10020983,10021097,10021143,10070891,10051398,10028606,10060860,10037660	22	DE;DS;HO;LT;OT		20180912	10063620,10017533,10017533	Acute lymphocytic leukaemia recurrent(急性淋巴细胞性白血病复发)	10063620	PS	CTL019	INTRAVENOUS (NOT OTHERWISE S			SOLUTION FOR INFUSION	TISAGENLECLEUCEL	19	Male	≥18，＜45	Serious	Physician(医师)	YES	YES	YES	YES	NO	NO	YES	0	3	10001497	Psychiatric disorders	10037175	Anxiety disorders and symptoms	10002861	Anxiety symptoms
175624844	17562484	20180619	20220509	NOVARTIS	13	YR	F	43.2	KG	MD	22	2	US	US	10001497,10008531,10052015,10014625,10071583,10019670,10019973,10021097,10021143,10022998,10077692,10027783,10029350,10033645,10037660,10041466,10042128,10043071,10043089	19	HO;OT		20180619	10000846,10070592,10070592,10070592,10070592	Acute lymphocytic leukaemia(急性淋巴性细胞白血病)	10000846	PS	KYMRIAH	INTRAVENOUS (NOT OTHERWISE S			DISPERSION FOR INFUSION	TISAGENLECLEUCEL	13	Female	＜18	Serious	Physician(医师)	NO	YES	NO	NO	NO	NO	YES	0	1	10001497	Psychiatric disorders	10037175	Anxiety disorders and symptoms	10002861	Anxiety symptoms
188755175	18875517	20210204	20210305	NOVARTIS	71	YR	M	74	KG	MD	21	1	US	US	10069339,10000891,10001497,10005630,10052015,10012818,10013442,10014625,10061129,10019837,10051398,10027646,10077361,10029350,10037660,10045555	16	DE;LT;OT		20210120	10012818	Diffuse large B-cell lymphoma(弥漫性大 B 细胞淋巴瘤)	10012818	PS	KYMRIAH	INTRAVENOUS (NOT OTHERWISE S				TISAGENLECLEUCEL	71	Male	≥65，＜75	Serious	Physician(医师)	YES	NO	NO	YES	NO	NO	YES	15	3	10001497	Psychiatric disorders	10037175	Anxiety disorders and symptoms	10002861	Anxiety symptoms
196219221	19621922	20210321	20210728	NOVARTIS	69	YR	M	89.4	KG	MD	21	3	US	US	10001497,10002948,10010305,10052015,10013395,10013950,10016256,10019211,10029350,10037660,10044565	11	OT		20210317	10012818	Diffuse large B-cell lymphoma(弥漫性大 B 细胞淋巴瘤)	10012818	PS	KYMRIAH	INTRAVENOUS DRIP				TISAGENLECLEUCEL	69	Male	≥65，＜75	Serious	Physician(医师)	NO	NO	NO	NO	NO	NO	YES	4	1	10001497	Psychiatric disorders	10037175	Anxiety disorders and symptoms	10002861	Anxiety symptoms
145769285	14576928	20180206	20200729	NOVARTIS	29	YR	M			MD	20	3	FR	FR	10001497,10010305,10052015,10021097,10023676,10077361,10037660,10070052,10043089	9	DE;OT		20180205	10000846,10061758,10061758,10070592	Acute lymphocytic leukaemia(急性淋巴性细胞白血病)	10000846	PS	TISAGENLECLEUCEL.	INTRAVENOUS DRIP	13	ML		TISAGENLECLEUCEL	29	Male	≥18，＜45	Serious	Physician(医师)	NO	NO	NO	YES	NO	NO	YES	1	1	10001497	Psychiatric disorders	10037175	Anxiety disorders and symptoms	10002861	Anxiety symptoms
197126621	19712662	20210505	20210816	NOVARTIS	66	YR	M	61.5	KG	HP	21	3	US	US	10001497,10010305,10052015,10061428,10012735,10012818,10016256,10083347,10051398,10027175,10053159,10037660,10043071,10044565	14	DE;OT		20210505	10012818	Diffuse large B-cell lymphoma(弥漫性大 B 细胞淋巴瘤)	10012818	PS	KYMRIAH	INTRAVENOUS (NOT OTHERWISE S				TISAGENLECLEUCEL	66	Male	≥65，＜75	Serious	Pharmacist(药师)	NO	NO	NO	YES	NO	NO	YES	0	1	10001497	Psychiatric disorders	10037175	Anxiety disorders and symptoms	10002861	Anxiety symptoms
154344256	15434425	20180829	20210817	NOVARTIS	6	YR	F	22.1	KG	HP	21	3	US	US	10069339,10001497,10003504,10003598,10007554,10007632,10010305,10052015,10061428,10012218,10012373,10012456,10014625,10019063,10021097,10021143,10024570,10077692,10028116,10029350,10033371,10035664,10037423,10037660,10037855,10041009,10043071	27	OT		20180827	10000846,10070592,10070592,10070592,10070592,10070592,10070592,10070592,10037660,10035528,10029331,10070592,10070592,10070592,10070592,10070592	Acute lymphocytic leukaemia(急性淋巴性细胞白血病)	10000846	PS	KYMRIAH	INTRAVENOUS (NOT OTHERWISE S				TISAGENLECLEUCEL	6	Female	＜18	Serious	Pharmacist(药师)	NO	NO	NO	NO	NO	NO	YES	2	2	10001497	Psychiatric disorders	10037175	Anxiety disorders and symptoms	10002861	Anxiety symptoms
210121011	21012101	20200117	20220627	NOVARTIS	11	YR	M			HP	22	3	AU	AU	10001497,10061014,10084268,10052015,10061428,10011968,10053759,10019211,10019303,10019974,10021097,10083347,10022000,10022998,10025482,10033318,10033371,10035532,10037660,10038712,10039740,10040250,10041466,10043071,10047513,10047571	26	HO;OT		20200117	10003917,10070592,10070592	B-cell type acute leukaemia(B 细胞型急性白血病)	10003917	PS	KYMRIAH	INTRAVENOUS (NOT OTHERWISE S			DISPERSION FOR INFUSION	TISAGENLECLEUCEL	11	Male	＜18	Serious	Pharmacist(药师)	NO	YES	NO	NO	NO	NO	YES	0	1	10001497	Psychiatric disorders	10037175	Anxiety disorders and symptoms	10002861	Anxiety symptoms
184676891	18467689	20200825	20201104	FDA-CTU	69	YR	M	91.2	KG	HP	20	4	US	US	10001497,10003549,10003591,10005186,10009657,10057668,10011878,10016173,10021097,10053198,10037660,10043071	12	HO	HP	20200825	10012818	Diffuse large B-cell lymphoma(弥漫性大 B 细胞淋巴瘤)	10012818	PS	KYMRIAH	INTRAVENOUS (NOT OTHERWISE S	50	ML		TISAGENLECLEUCEL	69	Male	≥65，＜75	Serious	Pharmacist(药师)	NO	YES	NO	NO	NO	NO	NO	0	1	10001497	Psychiatric disorders	10037175	Anxiety disorders and symptoms	10002861	Anxiety symptoms
157594954	15759495	20181115	20191024	NOVARTIS	15	YR	M	82.6	KG	MD	19	4	US	US	10000060,10000081,10000846,10001497,10001946,10002528,10002974,10003445,10003598,10005287,10059569,10005364,10005395,10005420,10005483,10005557,10005630,10005654,10005708,10049471,10005724,10005803,10005839,10005851,10060898,10007223,10008469,10009346,10009802,10010305,10011224,10052015,10012218,10012735,10013968,10014387,10014418,10014625,10016256,10020919,10062693,10058061,10018836,10018838,100…	84	DE;HO;LT;OT		20181107	10000846,10070592,10070592,10070592,10070592,10070592,10070592,10070592,10070592,10070592,10070592,10070592,10070592,10070592,10070592,10070592,10070592,10070592,10070592,10070592,10070592,10070592,10070592,10070592,10070592,10070592,10070592,10070592,10070592,10070592,10070592,10070592,10070592,10070592,10070592,10070592,10070592,10070592,10070592,10070592,10070592,10070592,10070592,10070592,100…	Acute lymphocytic leukaemia(急性淋巴性细胞白血病)	10000846	PS	KYMRIAH	INTRAVENOUS (NOT OTHERWISE S				TISAGENLECLEUCEL	15	Male	＜18	Serious	Physician(医师)	YES	YES	NO	YES	NO	NO	YES	8	4	10001497	Psychiatric disorders	10037175	Anxiety disorders and symptoms	10002861	Anxiety symptoms
148885631	14888563	20180425	20180513	NOVARTIS	9	YR	F			CN	18	2	US	US	10001497,10052015,10021097,10037660	4	HO;OT		20180425	10076866	Acute lymphocytic leukaemia refractory(难治性急性淋巴细胞性白血病)	10076866	PS	KYMRIAH	INTRAVENOUS (NOT OTHERWISE S	1	DF	SOLUTION FOR INFUSION	TISAGENLECLEUCEL	9	Female	＜18	Serious	Consumer(消费者)	NO	YES	NO	NO	NO	NO	YES	0	1	10001497	Psychiatric disorders	10037175	Anxiety disorders and symptoms	10002861	Anxiety symptoms
197184191	19718419	20210430	20210818	NOVARTIS	52	YR	M	73.5	KG	HP	21	3	US	US	10001497,10010305,10052015,10061428,10012373,10013395,10014625,10016256,10083347,10058092,10029350,10037660,10041349	13	OT		20210429	10012818	Diffuse large B-cell lymphoma(弥漫性大 B 细胞淋巴瘤)	10012818	PS	KYMRIAH	UNKNOWN				TISAGENLECLEUCEL	52	Male	≥45，＜65	Serious	Pharmacist(药师)	NO	NO	NO	NO	NO	NO	YES	1	1	10001497	Psychiatric disorders	10037175	Anxiety disorders and symptoms	10002861	Anxiety symptoms
175624772	17562477		20201106	NOVARTIS	18	YR	M			MD	20	4	US	US	10001497,10002368,10010305,10012378,10020983,10025256,10029350,10033775,10061603	9	OT		20190128	10025270,10061758,10061758	Lymphocytic leukaemia(淋巴细胞性白血病)	10025270	PS	KYMRIAH	INTRAVENOUS (NOT OTHERWISE S				TISAGENLECLEUCEL	18	Male	≥18，＜45	Serious	Physician(医师)	NO	NO	NO	NO	NO	NO	YES		1	10001497	Psychiatric disorders	10037175	Anxiety disorders and symptoms	10002861	Anxiety symptoms
170571442	17057144	20191002	20191220	NOVARTIS	10	YR	M	31	KG	OT	19	4	COUNTRY NOT SPECIFIED	US	10063620,10001497,10012218,10012373,10013950,10019063,10029350,10037660,10040250,10043071	10	DS;HO;LT;OT		20190927	10000846	Acute lymphocytic leukaemia(急性淋巴性细胞白血病)	10000846	PS	KYMRIAH	INTRAVENOUS (NOT OTHERWISE S	17	ML		TISAGENLECLEUCEL	10	Male	＜18	Serious	Other health-professional(其他健康专业人员)	YES	YES	YES	NO	NO	NO	YES	5	2	10001497	Psychiatric disorders	10037175	Anxiety disorders and symptoms	10002861	Anxiety symptoms
161653782	16165378	20181015	20190804	NOVARTIS	58	YR	F	124.9	KG	OT	19	3	US	US	10001497,10006825,10010305,10052015,10011906,10012218,10013968,10025197,10025482,10029350,10033371,10037660,10040250	13	DE;DS;HO		20181002	10012818,10025258,10025258	Diffuse large B-cell lymphoma(弥漫性大 B 细胞淋巴瘤)	10012818	PS	KYMRIAH	INTRAVENOUS (NOT OTHERWISE S			SOLUTION FOR INFUSION	TISAGENLECLEUCEL	58	Female	≥45，＜65	Serious	Other health-professional(其他健康专业人员)	NO	YES	YES	YES	NO	NO	NO	13	1	10001497	Psychiatric disorders	10037175	Anxiety disorders and symptoms	10002861	Anxiety symptoms
159972944	15997294	20181115	20200417	NOVARTIS	15	YR	M	82	KG	MD	20	2	US	US	10000060,10000081,10000846,10001497,10001946,10002528,10002974,10003445,10003598,10005287,10059569,10005364,10005395,10005420,10005483,10005557,10005630,10005654,10005708,10049471,10005724,10005803,10005839,10005851,10060898,10007223,10008469,10009346,10009802,10010305,10011224,10052015,10012218,10012735,10013968,10014387,10014418,10014625,10016256,10020919,10062693,10058061,10018836,10018838,100…	84	DE;HO;LT;OT		20181107	10000846,10070592,10070592,10070592,10070592,10070592,10070592,10070592,10070592,10070592,10070592,10070592,10070592,10070592,10070592,10070592,10070592,10070592,10070592,10070592,10070592,10070592,10070592,10070592,10070592,10070592,10070592,10070592,10070592,10070592,10070592,10070592,10070592,10070592,10070592,10070592,10070592,10070592,10070592,10070592,10070592,10070592,10070592,10070592,100…	Acute lymphocytic leukaemia(急性淋巴性细胞白血病)	10000846	PS	KYMRIAH	INTRAVENOUS (NOT OTHERWISE S				TISAGENLECLEUCEL	15	Male	＜18	Serious	Physician(医师)	YES	YES	NO	YES	NO	NO	YES	8	4	10001497	Psychiatric disorders	10037175	Anxiety disorders and symptoms	10002861	Anxiety symptoms
155270339	15527033	20181010	20191121	NOVARTIS	6	YR	M			MD	19	4	CA	CA	10001497,10003997,10060945,10005520,10007882,10010305,10052015,10012373,10064687,10014625,10049694,10029354,10066876,10037660,10040047	15	HO		20181203	10000846,10049924,10049924,10028813,10047700,10021015,10061758,10061758,10024288,10024288,10024288,10024288,10073755,10036898	Acute lymphocytic leukaemia(急性淋巴性细胞白血病)	10000846	PS	CTL019(RE-GEN)	INTRAVENOUS DRIP	24	ML	INJECTION	TISAGENLECLEUCEL	6	Male	＜18	Serious	Physician(医师)	NO	YES	NO	NO	NO	NO	NO	-54	1	10001497	Psychiatric disorders	10037175	Anxiety disorders and symptoms	10002861	Anxiety symptoms
156024453	15602445	20180918	20190111	NOVARTIS	7	YR	F			OT	19	1	US	US	10001497,10002034,10061428,10053962,10016173,10016256,10020642,10020711,10020983,10025256,10039101,10047942	12	OT			10000846	Acute lymphocytic leukaemia(急性淋巴性细胞白血病)	10000846	PS	KYMRIAH	UNKNOWN			SOLUTION FOR INFUSION	TISAGENLECLEUCEL	7	Female	＜18	Serious	Other health-professional(其他健康专业人员)	NO	NO	NO	NO	NO	NO	YES		1	10001497	Psychiatric disorders	10037175	Anxiety disorders and symptoms	10002861	Anxiety symptoms
166638742	16663874	20180823	20210720	NOVARTIS	22	YR	F	80.4	KG	HP	21	3	US	US	10069339,10001497,10080721,10005470,10005483,10005520,10007196,10009802,10052015,10011906,10013395,10014625,10020919,10018358,10020772,10021097,10021143,10080066,10077361,10028629,10030302,10051588,10037660,10038540,10038695	25	DE;HO;LT;OT		20180821	10076866,10020772,10070592,10061758,10070592,10070592,10070592	Acute lymphocytic leukaemia refractory(难治性急性淋巴细胞性白血病)	10076866	PS	KYMRIAH	INTRAVENOUS (NOT OTHERWISE S				TISAGENLECLEUCEL	22	Female	≥18，＜45	Serious	Pharmacist(药师)	YES	YES	NO	YES	NO	NO	YES	2	2	10001497	Psychiatric disorders	10037175	Anxiety disorders and symptoms	10002861	Anxiety symptoms
200168481	20016848		20211105	FDA-CTU	70	YR	M				21	4	US		10001497,10002855,10002948,10010305,10052015,10013395,10016288,10019211,10041349,10044565	10	NOT SPECIFIED				Not Specified		PS	TISAGENLECLEUCEL	Not Specified				TISAGENLECLEUCEL	70	Male	≥65，＜75	Non-Serious	Not Specified	NO	NO	NO	NO	NO	NO	NO		1	10001497	Psychiatric disorders	10037175	Anxiety disorders and symptoms	10002861	Anxiety symptoms
194769552	19476955		20210714	NOVARTIS			M	85	KG	CN	21	3	US	US	10001488,10001497,10010305,10052015,10071583	5	OT			10000846,10000846	Acute lymphocytic leukaemia(急性淋巴性细胞白血病)	10000846	PS	KYMRIAH	INTRAVENOUS (NOT OTHERWISE S				TISAGENLECLEUCEL		Male	NS	Serious	Consumer(消费者)	NO	NO	NO	NO	NO	NO	YES		2	10001497	Psychiatric disorders	10037175	Anxiety disorders and symptoms	10002861	Anxiety symptoms
154402375	15440237	20180910	20191105	NOVARTIS	30	YR	F	50	KG	MD	19	4	FR	FR	10000486,10001497,10002034,10002847,10003119,10005370,10065553,10074170,10007617,10009346,10009802,10052015,10012818,10014625,10017533,10017693,10071583,10020431,10020646,10020952,10021036,10021097,10023676,10025280,10051398,10077361,10029354,10037660,10038540,10038664,10038687,10039906,10040047,10043554,10045170,10067080	36	DE;HO;OT		20180907	10012818,10061758,10061758	Diffuse large B-cell lymphoma(弥漫性大 B 细胞淋巴瘤)	10012818	PS	TISAGENLECLEUCEL.	INTRAVENOUS (NOT OTHERWISE S			SUSPENSION FOR INJECTION	TISAGENLECLEUCEL	30	Female	≥18，＜45	Serious	Physician(医师)	NO	YES	NO	YES	NO	NO	YES	3	2	10001497	Psychiatric disorders	10037175	Anxiety disorders and symptoms	10002861	Anxiety symptoms
198133561	19813356	20210903	20210909	FDA-CTU	15	YR	M	112	KG	HP	21	3	US	US	10001497,10053747,10008190,10013395,10021097,10024378,10039906,10043554,10059895	9	DE	HP	20210811	10016173	Fall(跌倒)	10016173	PS	KYMRIAH	Not Specified				TISAGENLECLEUCEL	15	Male	＜18	Serious	Pharmacist(药师)	NO	NO	NO	YES	NO	NO	NO	23	1	10001497	Psychiatric disorders	10037175	Anxiety disorders and symptoms	10002861	Anxiety symptoms
188583801	18858380	20210204	20210205	FDA-CTU	71	YR	M	63.14	KG	HP	21	1	US	US	10001497,10014408,10014625,10048294,10027646,10029350,10037660,10039897	8	LT	HP	20210120	10012826	Diffuse large B-cell lymphoma stage IV(弥漫性大 B 细胞淋巴瘤 IV 期)	10012826	PS	KYMRIAH	Not Specified				TISAGENLECLEUCEL	71	Male	≥65，＜75	Serious	Pharmacist(药师)	YES	NO	NO	NO	NO	NO	NO	15	1	10001497	Psychiatric disorders	10037175	Anxiety disorders and symptoms	10002861	Anxiety symptoms
211460191	21146019	20220725	20220729	NOVARTIS			M			PH	22	3	US	US	10001497,10052015,10039906	3	OT		20220719	10000846	Acute lymphocytic leukaemia(急性淋巴性细胞白血病)	10000846	PS	KYMRIAH	INTRAVENOUS (NOT OTHERWISE S			DISPERSION FOR INFUSION	TISAGENLECLEUCEL		Male	NS	Serious	Pharmacist(药师)	NO	NO	NO	NO	NO	NO	YES	6	1	10001497	Psychiatric disorders	10037175	Anxiety disorders and symptoms	10002861	Anxiety symptoms
170368244	17036824	20191028	20200729	NOVARTIS	42	YR	M			HP	20	3	US	US	10000060,10001053,10001497,10003598,10005520,10006093,10048962,10049220,10007515,10008531,10009802,10010305,10062276,10052015,10013395,10013442,10013950,10050256,10014625,10015090,10017523,10071583,10019708,10019851,10020578,10074737,10020903,10021097,10021143,10083347,10023676,10023845,10081792,10070160,10029331,10029350,10033661,10034474,10035598,10037423,10037660,10038435,10038743,10040047,100…	50	DE;HO;LT;OT		20191028	10012821,10070592,10070592,10070592,10033371,10028813,10029354,10070592,10070592,10070592,10033371,10012818,10070592,10020039,10013786,10049087,10033371,10028334,10070592,10001497,10061758,10002855,10070592,10070592,10028813,10047700,10070592,10013774,10061758,10070592,10070592,10070592,10021789,10022437,10070592,10070592	Diffuse large B-cell lymphoma recurrent(复发性弥漫性大 B 细胞淋巴瘤)	10012821	PS	KYMRIAH	INTRAVENOUS (NOT OTHERWISE S	1	DF	SUSPENSION FOR INFUSION	TISAGENLECLEUCEL	42	Male	≥18，＜45	Serious	Pharmacist(药师)	YES	YES	NO	YES	NO	NO	YES	0	3	10001497	Psychiatric disorders	10037175	Anxiety disorders and symptoms	10002861	Anxiety symptoms
194194613	19419461	20210526	20210701	NOVARTIS	15	YR	M	81	KG	MD	21	3	US	US	10001497,10006825,10010305,10052015,10012218,10021097,10083347,10037660	8	LT;OT		20210525	10000846,10081601,10029354,10029354	Acute lymphocytic leukaemia(急性淋巴性细胞白血病)	10000846	PS	KYMRIAH	INTRAVENOUS (NOT OTHERWISE S				TISAGENLECLEUCEL	15	Male	＜18	Serious	Physician(医师)	YES	NO	NO	NO	NO	NO	YES	1	1	10001497	Psychiatric disorders	10037175	Anxiety disorders and symptoms	10002861	Anxiety symptoms
193971493	19397149	20210412	20210814	NOVARTIS	70	YR	M	55.6	KG	HP	21	3	US	US	10001497,10010264,10052015,10016256,10019211,10083347,10029202,10053159,10037660	9	OT		20210412	10012818	Diffuse large B-cell lymphoma(弥漫性大 B 细胞淋巴瘤)	10012818	PS	KYMRIAH	INTRAVENOUS (NOT OTHERWISE S				TISAGENLECLEUCEL	70	Male	≥65，＜75	Serious	Pharmacist(药师)	NO	NO	NO	NO	NO	NO	YES	0	1	10001497	Psychiatric disorders	10037175	Anxiety disorders and symptoms	10002861	Anxiety symptoms
221101202	22110120	20221108	20230526	NOVARTIS	5	YR	M	15.1	KG	HP	23	2	US	US	10001497,10002034,10003997,10005595,10006825,10007515,10010774,10052015,10058666,10061428,10016581,10020646,10020669,10020772,10021097,10025256,10077361,10028813,10029366,10035528,10037063,10040752,10043089,10062188,10047942	25	DE;OT		20221108	10000846,10036500,10054128	Acute lymphocytic leukaemia(急性淋巴性细胞白血病)	10000846	PS	KYMRIAH	INTRAVENOUS (NOT OTHERWISE S			CELL SUSPENSION FOR INJECTION	TISAGENLECLEUCEL	5	Male	＜18	Serious	Pharmacist(药师)	NO	NO	NO	YES	NO	NO	YES	0	1	10001497	Psychiatric disorders	10037175	Anxiety disorders and symptoms	10002861	Anxiety symptoms
229271572	22927157	20230811	20230920	NOVARTIS	13	YR	M	53.3	KG	HP	23	3	US	US	10001497,10005737,10005760,10005911,10064848,10010774,10052015,10019211,10021097,10083347,10022437,10061273,10028813,10033371,10037660,10043089,10047700	17	HO;LT;OT		20230810	10003917,10070592,10070592,10070592,10070592,10070592,10070592,10064736,10049085,10070592,10070592,10049087,10070592,10039834,10072955,10070592,10070592,10070592,10070592,10070592,10070592,10070592,10070592,10036898,10049085	B-cell type acute leukaemia(B 细胞型急性白血病)	10003917	PS	KYMRIAH	INTRAVENOUS (NOT OTHERWISE S			Dispersion for infusion	TISAGENLECLEUCEL	13	Male	＜18	Serious	Pharmacist(药师)	YES	YES	NO	NO	NO	NO	YES	1	1	10001497	Psychiatric disorders	10037175	Anxiety disorders and symptoms	10002861	Anxiety symptoms
229364471	22936447	20210528	20230912	NOVARTIS	57	YR	F	58	KG	MD	23	3	FR	FR	10001507,10052015,10061818,10019211,10083347,10033661,10047700	7	DE;HO;LT;OT		20210527	10012822	Diffuse large B-cell lymphoma refractory(难治性弥漫性大 B 细胞淋巴瘤)	10012822	PS	KYMRIAH	INTRAVENOUS (NOT OTHERWISE S			Dispersion for infusion	TISAGENLECLEUCEL	57	Female	≥45，＜65	Serious	Physician(医师)	YES	YES	NO	YES	NO	NO	YES	1	1	10001507	Blood and lymphatic system disorders	10005329	White blood cell disorders	10047954	Neutropenias
193892792	19389279	20210317	20210921	NOVARTIS	13	YR	M			MD	21	3	JP	JP	10001507,10052015,10016288,10025256,10035528,10037660	6	OT		20210316	10063620,10063620,10061758,10061758	Acute lymphocytic leukaemia recurrent(急性淋巴细胞性白血病复发)	10063620	PS	KYMRIAH	INTRAVENOUS DRIP				TISAGENLECLEUCEL	13	Male	＜18	Serious	Physician(医师)	NO	NO	NO	NO	NO	NO	YES	1	1	10001507	Blood and lymphatic system disorders	10005329	White blood cell disorders	10047954	Neutropenias
214984231	21498423	20211230	20221024	NOVARTIS	69	YR	M			MD	22	4	HR	HR	10001507,10002034,10084268,10052015,10066274,10012818,10051125,10083347,10024384,10025327,10051398,10028584,10029354,10033661,10037844,10043554,10070863	17	DE;OT		20211230	10012818	Diffuse large B-cell lymphoma(弥漫性大 B 细胞淋巴瘤)	10012818	PS	KYMRIAH	INTRAVENOUS (NOT OTHERWISE S			Dispersion for infusion	TISAGENLECLEUCEL	69	Male	≥65，＜75	Serious	Physician(医师)	NO	NO	NO	YES	NO	NO	YES	0	1	10001507	Blood and lymphatic system disorders	10005329	White blood cell disorders	10047954	Neutropenias
184966051	18496605	20201006	20201112	NOVARTIS	61	YR	F			MD	20	4	PL	PL	10001507,10002034,10003988,10049848,10061019,10059750,10011575,10053805,10061108,10013990,10014581,10083347,10063322,10068357,10029354,10030942,10033371,10043554,10044565	19	HO;LT;OT		20200915	10012818,10070592,10070592	Diffuse large B-cell lymphoma(弥漫性大 B 细胞淋巴瘤)	10012818	PS	KYMRIAH	INTRAVENOUS DRIP				TISAGENLECLEUCEL	61	Female	≥45，＜65	Serious	Physician(医师)	YES	YES	NO	NO	NO	NO	YES	21	1	10001507	Blood and lymphatic system disorders	10005329	White blood cell disorders	10047954	Neutropenias
218646412	21864641	20200518	20230905	NOVARTIS	63	YR	F			MD	23	3	JP	JP	10001507,10060945,10005734,10052015,10012818,10014080,10020983,10025256,10051398,10029366,10035528,10037660,10037844,10038695,10046980,10047115,10047942	17	DE;OT		20200518	10012818,10070592,10070592	Diffuse large B-cell lymphoma(弥漫性大 B 细胞淋巴瘤)	10012818	PS	KYMRIAH	INTRAVENOUS BOLUS			Suspension for infusion	TISAGENLECLEUCEL	63	Female	≥45，＜65	Serious	Physician(医师)	NO	NO	NO	YES	NO	NO	YES	0	1	10001507	Blood and lymphatic system disorders	10005329	White blood cell disorders	10047954	Neutropenias
187062861	18706286	20201024	20210106	NOVARTIS	61	YR	F	59	KG	HP	21	1	FR	FR	10001507,10043554	2	OT		20201008	10012821,10070592,10070592,10070592,10070592	Diffuse large B-cell lymphoma recurrent(复发性弥漫性大 B 细胞淋巴瘤)	10012821	PS	KYMRIAH	INTRAVENOUS (NOT OTHERWISE S	1	DF		TISAGENLECLEUCEL	61	Female	≥45，＜65	Serious	Pharmacist(药师)	NO	NO	NO	NO	NO	NO	YES	16	1	10001507	Blood and lymphatic system disorders	10005329	White blood cell disorders	10047954	Neutropenias
171549581	17154958	20191021	20191214	NOVARTIS	70	YR	F	79	KG	OT	19	4	US	US	10001547,10003988,10005286,10058477,10005393,10005417,10008531,10052015,10012378,10012735,10015090,10065125,10049221,10018909,10019303,10062506,10063743,10024670,10048959,10037660,10038151,10039906,10043071,10044565,10045170,10047940	26	OT		20191021	10012818,10070592,10070592,10070592,10070592,10070592,10070592,10070592,10070592,10070592,10070592,10070592,10070592,10070592,10070592,10070592,10070592,10070592,10070592,10070592,10070592,10070592,10070592,10070592,10070592,10070592,10070592,10070592,10070592,10070592,10070592,10070592,10070592	Diffuse large B-cell lymphoma(弥漫性大 B 细胞淋巴瘤)	10012818	PS	KYMRIAH	INTRAVENOUS (NOT OTHERWISE S	1	DF	SUSPENSION FOR INFUSION	TISAGENLECLEUCEL	70	Female	≥65，＜75	Serious	Other health-professional(其他健康专业人员)	NO	NO	NO	NO	NO	NO	YES	0	1	10001547	Investigations	10022891	Hepatobiliary investigations	10019809	Hepatobiliary function diagnostic procedures
168494591	16849459	20190212	20190925	NOVARTIS	47	YR	M	83	KG	MD	19	3	FR	FR	10001547,10003477,10065553,10052015,10012822,10051398,10067081,10037660,10051379	9	DE;OT		20190212	10012822	Diffuse large B-cell lymphoma refractory(难治性弥漫性大 B 细胞淋巴瘤)	10012822	PS	TISAGENLECLEUCEL.	INTRAVENOUS (NOT OTHERWISE S			SUSPENSION FOR INFUSION	TISAGENLECLEUCEL	47	Male	≥45，＜65	Serious	Physician(医师)	NO	NO	NO	YES	NO	NO	YES	0	1	10001547	Investigations	10022891	Hepatobiliary investigations	10019809	Hepatobiliary function diagnostic procedures
189996461	18999646	20201028	20210311	NOVARTIS	76	YR	F	50.8	KG	MD	21	1	US	US	10001547,10003481,10052015,10016256,10083347,10028411,10029350,10037660,10070863	9	OT		20201028	10012818	Diffuse large B-cell lymphoma(弥漫性大 B 细胞淋巴瘤)	10012818	PS	KYMRIAH	INTRAVENOUS (NOT OTHERWISE S				TISAGENLECLEUCEL	76	Female	75≤	Serious	Physician(医师)	NO	NO	NO	NO	NO	NO	YES	0	1	10001547	Investigations	10022891	Hepatobiliary investigations	10019809	Hepatobiliary function diagnostic procedures
196320371	19632037	20210409	20210728	NOVARTIS	73	YR	M	89.7	KG	MD	21	3	US	US	10001547,10003481,10052015,10012735,10016256,10021036,10028813,10037660,10047700	9	OT		20210408	10012818	Diffuse large B-cell lymphoma(弥漫性大 B 细胞淋巴瘤)	10012818	PS	KYMRIAH	INTRAVENOUS DRIP				TISAGENLECLEUCEL	73	Male	≥65，＜75	Serious	Physician(医师)	NO	NO	NO	NO	NO	NO	YES	1	1	10001547	Investigations	10022891	Hepatobiliary investigations	10019809	Hepatobiliary function diagnostic procedures
199566221	19956622	20210715	20211014	NOVARTIS	78	YR	M	111	KG	MD	21	4	US	US	10001547,10003481,10052015,10016256,10021097,10021143,10083347,10025482,10029350,10035598,10037660	11	OT		20210715	10012818	Diffuse large B-cell lymphoma(弥漫性大 B 细胞淋巴瘤)	10012818	PS	KYMRIAH	INTRAVENOUS DRIP				TISAGENLECLEUCEL	78	Male	75≤	Serious	Physician(医师)	NO	NO	NO	NO	NO	NO	YES	0	1	10001547	Investigations	10022891	Hepatobiliary investigations	10019809	Hepatobiliary function diagnostic procedures
167799004	16779900	20190727	20220505	NOVARTIS	16	YR	M	78	KG	HP	22	2	US	US	10000636,10001549,10003479,10005287,10005395,10005521,10005724,10005850,10006514,10006825,10052015,10013573,10013916,10016581,10019211,10021097,10022595,10025256,10028330,10052904,10029350,10035528,10037063,10037660,10038153,10039906,10040250,10043071,10051390,10047942	30	OT		20190725	10063620,10070592,10070592,10070592,10070592	Acute lymphocytic leukaemia recurrent(急性淋巴细胞性白血病复发)	10063620	PS	KYMRIAH	INTRAVENOUS (NOT OTHERWISE S	16	ML	DISPERSION FOR INFUSION	TISAGENLECLEUCEL	16	Male	＜18	Serious	Pharmacist(药师)	NO	NO	NO	NO	NO	NO	YES	2	2	10001549	Investigations	10022891	Hepatobiliary investigations	10019809	Hepatobiliary function diagnostic procedures
1595466010	15954660	20190129	20220614	NOVARTIS	23	YR	F	57	KG	MD	22	2	US	US	10000636,10001549,10001565,10003479,10005287,10059570,10005395,10005521,10005557,10005630,10005654,10005724,10005832,10050760,10005860,10006825,10007225,10009802,10052015,10066274,10013968,10018350,10018838,10018884,10020919,10058558,10021143,10021789,10025256,10027878,10029354,10029366,10033546,10034568,10035528,10037016,10037660,10038153,10040250,10041660,10043071,10055163,10079107,10047942	44	DE;HO;OT		20190129	10063620,10070592,10070592,10070592,10070592,10070592,10070592,10070592,10070592,10070592,10070592,10070592,10070592,10070592,10070592,10070592,10070592,10070592,10070592,10070592,10070592	Acute lymphocytic leukaemia recurrent(急性淋巴细胞性白血病复发)	10063620	PS	KYMRIAH	INTRAVENOUS (NOT OTHERWISE S	17	ML	DISPERSION FOR INFUSION	TISAGENLECLEUCEL	23	Female	≥18，＜45	Serious	Physician(医师)	NO	YES	NO	YES	NO	NO	YES	0	2	10001549	Investigations	10022891	Hepatobiliary investigations	10019809	Hepatobiliary function diagnostic procedures
166797048	16679704	20190710	20220603	NOVARTIS	68	YR	M	81.9	KG	HP	22	2	US	US	10000081,10001551,10002915,10003481,10005287,10059570,10005395,10005520,10005557,10005630,10005724,10008479,10010305,10052015,10050528,10018838,10018852,10018884,10071583,10055798,10019842,10020524,10021097,10083347,10049694,10026996,10027004,10055052,10027727,10035528,10035598,10037014,10037063,10037423,10038153,10053920,10040250,10041349,10043071,10050510,10047942	41	HO;OT		20190708	10012818,10070592,10070592,10070592,10070592,10070592,10070592,10070592,10070592,10070592,10070592,10033371,10078223,10054082,10070592,10070592,10010774,10070592,10070592,10070592,10070592	Diffuse large B-cell lymphoma(弥漫性大 B 细胞淋巴瘤)	10012818	PS	KYMRIAH	INTRAVENOUS (NOT OTHERWISE S			DISPERSION FOR INFUSION	TISAGENLECLEUCEL	68	Male	≥65，＜75	Serious	Pharmacist(药师)	NO	YES	NO	NO	NO	NO	YES	2	2	10001551	Investigations	10022891	Hepatobiliary investigations	10019809	Hepatobiliary function diagnostic procedures
169768246	16976824	20191012	20220405	NOVARTIS	14	YR	M			MD	22	2	US	US	10000846,10001551,10003481,10005420,10005482,10005557,10005630,10005724,10006825,10018838,10018884,10051398,10026992,10026996,10055052,10029366,10035528,10038153,10053920,10040250	20	OT		20190920	10000846	Acute lymphocytic leukaemia(急性淋巴性细胞白血病)	10000846	PS	KYMRIAH	INTRAVENOUS (NOT OTHERWISE S			DISPERSION FOR INFUSION	TISAGENLECLEUCEL	14	Male	＜18	Serious	Physician(医师)	NO	NO	NO	NO	NO	NO	YES	22	2	10001551	Investigations	10022891	Hepatobiliary investigations	10019809	Hepatobiliary function diagnostic procedures
213872292	21387229	20220818	20221110	NOVARTIS	12	YR	M	23.2	KG	MD	22	4	US	US	10000081,10001551,10002034,10003757,10010719,10052015,10012174,10012735,10014418,10070386,10016288,10019211,10070249,10058819,10020635,10020646,10020711,10020947,10021015,10021058,10021097,10021143,10083347,10028813,10029350,10035528,10035598,10037660,10041349,10042128,10047700	31	HO;OT		20220816	10000846,10033371,10070592,10081601,10085075,10085075,10036898,10036898,10036898,10070592	Acute lymphocytic leukaemia(急性淋巴性细胞白血病)	10000846	PS	KYMRIAH	INTRAVENOUS (NOT OTHERWISE S			CELL SUSPENSION FOR INJECTION	TISAGENLECLEUCEL	12	Male	＜18	Serious	Physician(医师)	NO	YES	NO	NO	NO	NO	YES	2	2	10001551	Investigations	10022891	Hepatobiliary investigations	10019809	Hepatobiliary function diagnostic procedures
185003001	18500300	20181029	20201113	NOVARTIS	18	YR	F	75.6	KG	CN	20	4	US	US	10001551,10003481,10003549,10003917,10049848,10005364,10005372,10005557,10048962,10008111,10010305,10050584,10059887,10052015,10066274,10012373,10015090,10016256,10055798,10019211,10019465,10019851,10021097,10021143,10051398,10027175,10048294,10061296,10028024,10028521,10029350,10031009,10033318,10033885,10034960,10037532,10037549,10037660,10041045,10058080,10070052,10042128,10043414,10043554,100…	47	DE;HO;LT;OT		20181029	10003917,10070592,10061758,10070592,10070592,10070592,10070592,10070592,10028813,10047700,10070592,10070592,10070592,10070592,10070592,10070592,10061758,10070592,10028813,10047700,10010774,10033371,10070592,10070592,10070592,10070592,10037660,10033371,10070592,10070592,10070592,10070592,10070592,10070592,10070592,10070592,10070592	B-cell type acute leukaemia(B 细胞型急性白血病)	10003917	PS	KYMRIAH	INTRAVENOUS DRIP				TISAGENLECLEUCEL	18	Female	≥18，＜45	Serious	Consumer(消费者)	YES	YES	NO	YES	NO	NO	YES	0	1	10001551	Investigations	10022891	Hepatobiliary investigations	10019809	Hepatobiliary function diagnostic procedures
184987623	18498762	20181029	20220513	NOVARTIS	18	YR	F	75.6	KG	MD	22	2	US	US	10063620,10001551,10003481,10003549,10049848,10005364,10005372,10005557,10048962,10008111,10010305,10050584,10052015,10066274,10015090,10016256,10055798,10019211,10019851,10021097,10083347,10051398,10027175,10048294,10061296,10028024,10028521,10029350,10033318,10034960,10037532,10037549,10037660,10041045,10070052,10042128,10043414,10044565	38	DE;HO;OT		20181029	10063620,10070592,10061758,10070592,10070592,10070592,10070592,10070592,10028813,10047700,10070592,10070592,10070592,10070592,10070592,10070592,10061758,10070592,10028813,10047700,10010774,10033371,10070592,10070592,10070592,10070592,10037660,10033371,10070592,10070592,10070592,10070592,10070592,10070592,10070592,10070592,10070592	Acute lymphocytic leukaemia recurrent(急性淋巴细胞性白血病复发)	10063620	PS	KYMRIAH	INTRAVENOUS (NOT OTHERWISE S			DISPERSION FOR INFUSION	TISAGENLECLEUCEL	18	Female	≥18，＜45	Serious	Physician(医师)	NO	YES	NO	YES	NO	NO	YES	0	2	10001551	Investigations	10022891	Hepatobiliary investigations	10019809	Hepatobiliary function diagnostic procedures
170184361	17018436	20190702	20191111	NOVARTIS			M	27.6	KG	MD	19	4	FR	FR	10001551,10003481,10061736,10066274,10020983,10040250,10043554	7	OT		20190612	10000846	Acute lymphocytic leukaemia(急性淋巴性细胞白血病)	10000846	PS	TISAGENLECLEUCEL.	INTRAVENOUS (NOT OTHERWISE S			SUSPENSION FOR INJECTION	TISAGENLECLEUCEL		Male	NS	Serious	Physician(医师)	NO	NO	NO	NO	NO	NO	YES	20	1	10001551	Investigations	10022891	Hepatobiliary investigations	10019809	Hepatobiliary function diagnostic procedures
168474386	16847438	20190705	20200205	NOVARTIS	9	YR	M	35.1	KG	MD	20	1	CA	CA	10000087,10063620,10001053,10001551,10003481,10061124,10017955,10061998,10057110,10021097,10051398,10029354,10056342,10037423,10037660,10037870,10038687,10059045,10040047,10062244,10043071,10043554	22	DE;HO;OT		20190619	10000846,10070592,10070592,10070592,10070592,10070592,10070592,10070592,10070592,10070592,10063620,10051398,10036898,10070592,10070592,10070592,10070592	Acute lymphocytic leukaemia(急性淋巴性细胞白血病)	10000846	PS	TISAGENLECLEUCEL.	INTRAVENOUS (NOT OTHERWISE S				TISAGENLECLEUCEL	9	Male	＜18	Serious	Physician(医师)	NO	YES	NO	YES	NO	NO	YES	16	4	10001551	Investigations	10022891	Hepatobiliary investigations	10019809	Hepatobiliary function diagnostic procedures
170134761	17013476	20180824	20191110	NOVARTIS						OT	19	4	US	US	10001551,10003481,10005520,10054236,10017693,10020635,10020942,10021036	8	OT			10070592,10070592,10070592,10070592,10070592,10070592,10070592,10070592,10070592,10070592,10070592,10070592,10070592,10070592,10070592,10070592,10070592,10070592,10070592,10070592,10070592	Product used for unknown indication(产品使用的适应症不明)	10070592	PS	KYMRIAH	UNKNOWN			SUSPENSION FOR INJECTION	TISAGENLECLEUCEL		Not Specified	NS	Serious	Other health-professional(其他健康专业人员)	NO	NO	NO	NO	NO	NO	YES		1	10001551	Investigations	10022891	Hepatobiliary investigations	10019809	Hepatobiliary function diagnostic procedures
1595380714	15953807	20181029	20220513	NOVARTIS	18	YR	F	75.6	KG	MD	22	2	US	US	10063620,10001551,10003481,10003549,10049848,10005364,10005372,10005557,10048962,10008111,10010305,10050584,10052015,10066274,10015090,10016256,10055798,10019211,10019851,10021097,10083347,10051398,10027175,10048294,10061296,10028024,10028521,10029350,10033320,10034960,10037532,10037549,10037660,10041045,10070052,10042128,10043414,10044565	38	DE;HO;OT		20181029	10063620,10070592,10061758,10070592,10070592,10070592,10070592,10070592,10028813,10047700,10070592,10070592,10070592,10070592,10070592,10070592,10061758,10070592,10028813,10047700,10010774,10033371,10070592,10070592,10070592,10070592,10037660,10033371,10070592,10070592,10070592,10070592,10070592,10070592,10070592,10070592,10070592	Acute lymphocytic leukaemia recurrent(急性淋巴细胞性白血病复发)	10063620	PS	KYMRIAH	INTRAVENOUS (NOT OTHERWISE S			DISPERSION FOR INFUSION	TISAGENLECLEUCEL	18	Female	≥18，＜45	Serious	Physician(医师)	NO	YES	NO	YES	NO	NO	YES	0	2	10001551	Investigations	10022891	Hepatobiliary investigations	10019809	Hepatobiliary function diagnostic procedures
185002961	18500296	20181029	20201113	NOVARTIS						CN	20	4	US	US	10001551,10003481,10003549,10003917,10049848,10005364,10005372,10005557,10048962,10008111,10010305,10050584,10059887,10052015,10066274,10012373,10015090,10016256,10055798,10019211,10019465,10019851,10021097,10021143,10051398,10027175,10048294,10061296,10028024,10028521,10029350,10031009,10033318,10033885,10034960,10037532,10037549,10037660,10041045,10058080,10070052,10042128,10043414,10043554,100…	47	DE;HO;LT;OT			10003917,10070592,10070592,10070592,10070592,10070592,10070592,10070592,10061758,10070592,10070592,10070592,10070592,10070592,10070592,10028813,10047700,10070592,10070592,10070592,10070592,10070592,10070592,10070592,10028813,10047700,10010774,10033371,10070592,10070592,10070592,10070592,10061758,10070592,10037660,10033371,10070592	B-cell type acute leukaemia(B 细胞型急性白血病)	10003917	PS	KYMRIAH	UNKNOWN				TISAGENLECLEUCEL		Not Specified	NS	Serious	Consumer(消费者)	YES	YES	NO	YES	NO	NO	YES		1	10001551	Investigations	10022891	Hepatobiliary investigations	10019809	Hepatobiliary function diagnostic procedures
182180522	18218052	20200630	20200904	NOVARTIS	11	YR	M	45.4	KG	HP	20	3	US	US	10000636,10001551,10003481,10059570,10052015,10048983,10058666,10012735,10016029,10018292,10020578,10020947,10051125,10021058,10021143,10022595,10028813,10030124,10037660,10037844,10037867,10040752,10042128,10043089,10054889,10047700	26	HO;LT;OT		20200702	10063620,10036898,10036898,10036898,10036898,10036898,10045170,10083842,10081601,10017944	Acute lymphocytic leukaemia recurrent(急性淋巴细胞性白血病复发)	10063620	PS	KYMRIAH	INTRAVENOUS (NOT OTHERWISE S				TISAGENLECLEUCEL	11	Male	＜18	Serious	Pharmacist(药师)	YES	YES	NO	NO	NO	NO	YES	-2	2	10001551	Investigations	10022891	Hepatobiliary investigations	10019809	Hepatobiliary function diagnostic procedures
197908824	19790882	20210726	20220309	NOVARTIS	75	YR	F	66	KG	HP	22	1	US	US	10001551,10003481,10005287,10059570,10005395,10005557,10005630,10049471,10005839,10005850,10005860,10006825,10007223,10052015,10014625,10016062,10021097,10083347,10021789,10063322,10029202,10029350,10029605,10037014,10037660,10053920,10040250,10070052	28	HO;OT		20210726	10012822,10070592,10070592,10070592,10070592,10016288,10070592,10070592,10070592,10070592,10070592,10070592,10085075,10061758,10061758,10020751,10070592,10070592,10070592,10070592,10070592,10070592,10011224,10070592,10076581,10060945,10070592,10070592,10070592,10070592,10070592,10070592,10070592,10070592,10070592,10070592,10070592,10070592,10070592,10070592,10070592,10035664,10070592,10070592,100…	Diffuse large B-cell lymphoma refractory(难治性弥漫性大 B 细胞淋巴瘤)	10012822	PS	KYMRIAH	INTRAVENOUS (NOT OTHERWISE S			DISPERSION FOR INFUSION	TISAGENLECLEUCEL	75	Female	75≤	Serious	Pharmacist(药师)	NO	YES	NO	NO	NO	NO	YES	0	1	10001551	Investigations	10022891	Hepatobiliary investigations	10019809	Hepatobiliary function diagnostic procedures
1583394510	15833945	20190105	20220510	NOVARTIS	10	YR	M	58	KG	HP	22	2	US	US	10000636,10063620,10001551,10003481,10005287,10059569,10005395,10005557,10005595,10005630,10049471,10005724,10005802,10005839,10006825,10009802,10010305,10052015,10013968,10016256,10019211,10019301,10019842,10058558,10022595,10051398,10026996,10027004,10048294,10028813,10029350,10078086,10030124,10033546,10034568,10035528,10037063,10037660,10038153,10053920,10038687,10038712,10040250,10040829,100…	48	HO;OT		20181231	10063620,10070592,10070592,10054128,10070592,10070592,10070592,10070592,10070592,10053458,10068724,10070592,10070592,10070592,10070592,10040984,10070592,10070592,10070592,10070592,10070592,10070592,10070592,10054976,10070592,10070592,10070592,10070592,10033371,10016101,10070592,10070592,10070592,10070592,10070592	Acute lymphocytic leukaemia recurrent(急性淋巴细胞性白血病复发)	10063620	PS	KYMRIAH	INTRAVENOUS (NOT OTHERWISE S	15	ML	DISPERSION FOR INFUSION	TISAGENLECLEUCEL	10	Male	＜18	Serious	Pharmacist(药师)	NO	YES	NO	NO	NO	NO	YES	5	3	10001551	Investigations	10022891	Hepatobiliary investigations	10019809	Hepatobiliary function diagnostic procedures
184870382	18487038		20201222	NOVARTIS	21	YR	F			MD	20	4	US	US	10001551,10005364,10052015,10066274,10018838,10018884,10060795,10020983,10021097,10022000,10025256,10029354,10037660,10058080,10043554,10046571,10051513,10047942	18	OT		20191111	10003917,10061758,10061758	B-cell type acute leukaemia(B 细胞型急性白血病)	10003917	PS	KYMRIAH	INTRAVENOUS DRIP				TISAGENLECLEUCEL	21	Female	≥18，＜45	Serious	Physician(医师)	NO	NO	NO	NO	NO	NO	YES		1	10001551	Investigations	10022891	Hepatobiliary investigations	10019809	Hepatobiliary function diagnostic procedures
169268673	16926867	20190920	20210806	NOVARTIS	17	YR	M	51.8	KG	MD	21	3	US	US	10082866,10001551,10002034,10008531,10052015,10061428,10064687,10014625,10016288,10019211,10020635,10020711,10021097,10025256,10027452,10059282,10029366,10035528,10040752,10043071,10047942	21	HO;LT;OT		20190917	10000846,10000846,10000846	Acute lymphocytic leukaemia(急性淋巴性细胞白血病)	10000846	PS	KYMRIAH	INTRAVENOUS (NOT OTHERWISE S				TISAGENLECLEUCEL	17	Male	＜18	Serious	Physician(医师)	YES	YES	NO	NO	NO	NO	YES	3	2	10001551	Investigations	10022891	Hepatobiliary investigations	10019809	Hepatobiliary function diagnostic procedures
170750904	17075090	20190812	20200320	NOVARTIS	69	YR	M	75.3	KG	HP	20	1	US	US	10000081,10001551,10003481,10084247,10005364,10061428,10012378,10012431,10012821,10015150,10021097,10022437,10023126,10051398,10028735,10028813,10071067,10036018,10051482,10037549,10039101,10040831,10047111,10047700,10047895	25	HO;OT		20190812	10012818,10036898,10043634,10036898,10052933,10070592,10070592,10036898,10036898,10061758,10036898,10036898,10036898,10061758,10061758,10061758,10036898,10070592,10052933,10081601	Diffuse large B-cell lymphoma(弥漫性大 B 细胞淋巴瘤)	10012818	PS	KYMRIAH	INTRAVENOUS (NOT OTHERWISE S				TISAGENLECLEUCEL	69	Male	≥65，＜75	Serious	Pharmacist(药师)	NO	YES	NO	NO	NO	NO	YES	0	2	10001551	Investigations	10022891	Hepatobiliary investigations	10019809	Hepatobiliary function diagnostic procedures
163705868	16370586	20190515	20220510	NOVARTIS	15	YR	M	97.5	KG	MD	22	2	US	US	10000636,10001551,10003481,10059569,10005521,10005595,10005724,10006825,10008531,10052015,10066274,10016581,10018884,10019211,10021097,10029350,10034568,10035528,10037660,10038153,10040250,10043071,10047942	23	HO;LT;OT		20190515	10063620	Acute lymphocytic leukaemia recurrent(急性淋巴细胞性白血病复发)	10063620	PS	KYMRIAH	INTRAVENOUS (NOT OTHERWISE S	17	ML	DISPERSION FOR INFUSION	TISAGENLECLEUCEL	15	Male	＜18	Serious	Physician(医师)	YES	YES	NO	NO	NO	NO	YES	0	2	10001551	Investigations	10022891	Hepatobiliary investigations	10019809	Hepatobiliary function diagnostic procedures
162405313	16240531	20190212	20200103	NOVARTIS	11	MON	M	9	KG	MD	20	1	US	US	10056519,10000636,10001551,10001945,10002034,10002528,10003481,10062274,10005287,10005395,10005420,10005482,10005520,10005557,10005630,10005655,10049471,10005724,10005802,10005839,10005850,10007189,10007223,10009802,10052015,10061428,10013442,10018830,10018838,10071583,10020488,10020772,10021143,10022595,10025256,10027880,10071662,10029366,10071067,10033645,10035528,10035598,10051986,10057030,100…	57	LT;OT		20190211	10000830,10070592,10070592,10070592,10070592,10070592,10051284,10070592,10061758,10070592,10070592,10070592,10070592,10070592,10070592,10070592,10070592,10070592,10070592,10070592,10061758,10070592,10070592,10070592,10070592,10070592,10070592,10070592,10070592,10061758,10070592,10070592,10070592,10070592,10070592,10070592,10070592,10070592,10061758,10070592,10070592,10070592,10070592,10070592,100…	Acute leukaemia(急性白血病)	10000830	PS	KYMRIAH	INTRAVENOUS DRIP	10	ML		TISAGENLECLEUCEL	0.916667	Male	＜18	Serious	Physician(医师)	YES	NO	NO	NO	NO	NO	YES	1	3	10001551	Investigations	10022891	Hepatobiliary investigations	10019809	Hepatobiliary function diagnostic procedures
1533658011	15336580	20180702	20220510	NOVARTIS	13	YR	F	61	KG	HP	22	2	US	US	10000636,10063620,10001551,10003119,10003481,10003549,10005287,10005521,10005595,10006825,10009802,10010305,10052015,10012218,10013395,10016581,10018838,10018884,10019211,10021097,10021143,10022998,10024264,10024670,10025256,10055052,10029350,10029366,10035528,10037660,10038153,10053920,10040250,10041349,10043071,10051391,10066901,10044565,10047942	39	HO;LT;OT		20180702	10063620	Acute lymphocytic leukaemia recurrent(急性淋巴细胞性白血病复发)	10063620	PS	KYMRIAH	INTRAVENOUS (NOT OTHERWISE S	24	ML	DISPERSION FOR INFUSION	TISAGENLECLEUCEL	13	Female	＜18	Serious	Pharmacist(药师)	YES	YES	NO	NO	NO	NO	YES	0	3	10001551	Investigations	10022891	Hepatobiliary investigations	10019809	Hepatobiliary function diagnostic procedures
214242212	21424221	20190701	20221013	NOVARTIS						MD	22	4	DE	DE	10000636,10001551,10002832,10003481,10005395,10005520,10049471,10050196,10009746,10009754,10009770,10009787,10052015,10061124,10071583,10019303,10022595,10077361,10037050,10037063,10037660,10040250	22	DE;HO;OT		20190703	10012818	Diffuse large B-cell lymphoma(弥漫性大 B 细胞淋巴瘤)	10012818	PS	KYMRIAH	INTRAVENOUS DRIP			Dispersion for infusion	TISAGENLECLEUCEL		Not Specified	NS	Serious	Physician(医师)	NO	YES	NO	YES	NO	NO	YES	-2	2	10001551	Investigations	10022891	Hepatobiliary investigations	10019809	Hepatobiliary function diagnostic procedures
223236042	22323604	20230201	20230910	NOVARTIS	30	YR	M			MD	23	3	BR	BR	10000081,10001551,10003481,10005287,10005630,10005839,10012818,10016288,10018884,10071583,10061998,10019842,10020578,10051398,10027457,10049721,10027463,10051680,10028116,10030302,10030963,10033645,10033654,10035528,10037660,10040250,10040752	27	HO;OT			10012818,10070592,10070592,10070592	Diffuse large B-cell lymphoma(弥漫性大 B 细胞淋巴瘤)	10012818	PS	KYMRIAH	INTRAVENOUS (NOT OTHERWISE S			Dispersion for infusion	TISAGENLECLEUCEL	30	Male	≥18，＜45	Serious	Physician(医师)	NO	YES	NO	NO	NO	NO	YES		2	10001551	Investigations	10022891	Hepatobiliary investigations	10019809	Hepatobiliary function diagnostic procedures
221910901	22191090	20210818	20230410	NOVARTIS	67	YR	F	73.3	KG	MD	23	2	JP	JP	10001551,10003481,10003902,10052015,10019670,10020983,10025256,10035528,10037660	9	OT		20210816	10003902,10085075,10085075	B-cell lymphoma recurrent(复发性 B 细胞淋巴瘤)	10003902	PS	KYMRIAH	INTRAVENOUS DRIP			Suspension for infusion	TISAGENLECLEUCEL	67	Female	≥65，＜75	Serious	Physician(医师)	NO	NO	NO	NO	NO	NO	YES	2	1	10001551	Investigations	10022891	Hepatobiliary investigations	10019809	Hepatobiliary function diagnostic procedures
223910793	22391079	20230306	20230629	NOVARTIS	76	YR	F	64	KG	HP	23	2	US	US	10001551,10003481,10059129,10004169,10059570,10049869,10005395,10005419,10005520,10005521,10005557,10005629,10005725,10005802,10005851,10005860,10006825,10007223,10052015,10014945,10016581,10018838,10018884,10021789,10063322,10025256,10025258,10055053,10027880,10029366,10029368,10037070,10037660,10038153,10047942	35	HO		20230306	10012818,10005760,10040984,10070592,10036898,10070592,10005906,10070592,10036898,10070592,10070592,10070592,10066215,10070592,10070592,10070592,10070592,10060945,10070592,10070592,10070592,10037087,10028813,10028813,10013946,10070592,10070592,10070592,10070592,10070592,10070592,10070592,10070592,10070592,10070592,10070592,10070592	Diffuse large B-cell lymphoma(弥漫性大 B 细胞淋巴瘤)	10012818	PS	KYMRIAH	INTRAVENOUS (NOT OTHERWISE S	10	ML	Dispersion for infusion	TISAGENLECLEUCEL	76	Female	75≤	Serious	Pharmacist(药师)	NO	YES	NO	NO	NO	NO	NO	0	1	10001551	Investigations	10022891	Hepatobiliary investigations	10019809	Hepatobiliary function diagnostic procedures
220064303	22006430	20210521	20230417	NOVARTIS	70	YR	F			MD	23	2	US	US	10000636,10001551,10002034,10003481,10003997,10059570,10010774,10052015,10020646,10020679,10020942,10020947,10020993,10021015,10021027,10021036,10022595,10025256,10029366,10030124,10035528,10047942	22	OT		20210521	10012818	Diffuse large B-cell lymphoma(弥漫性大 B 细胞淋巴瘤)	10012818	PS	KYMRIAH	INTRAVENOUS (NOT OTHERWISE S			Suspension for infusion	TISAGENLECLEUCEL	70	Female	≥65，＜75	Serious	Physician(医师)	NO	NO	NO	NO	NO	NO	YES	0	2	10001551	Investigations	10022891	Hepatobiliary investigations	10019809	Hepatobiliary function diagnostic procedures
1595466010	15954660	20190129	20220614	NOVARTIS	23	YR	F	57	KG	MD	22	2	US	US	10000636,10001549,10001565,10003479,10005287,10059570,10005395,10005521,10005557,10005630,10005654,10005724,10005832,10050760,10005860,10006825,10007225,10009802,10052015,10066274,10013968,10018350,10018838,10018884,10020919,10058558,10021143,10021789,10025256,10027878,10029354,10029366,10033546,10034568,10035528,10037016,10037660,10038153,10040250,10041660,10043071,10055163,10079107,10047942	44	DE;HO;OT		20190129	10063620,10070592,10070592,10070592,10070592,10070592,10070592,10070592,10070592,10070592,10070592,10070592,10070592,10070592,10070592,10070592,10070592,10070592,10070592,10070592,10070592	Acute lymphocytic leukaemia recurrent(急性淋巴细胞性白血病复发)	10063620	PS	KYMRIAH	INTRAVENOUS (NOT OTHERWISE S	17	ML	DISPERSION FOR INFUSION	TISAGENLECLEUCEL	23	Female	≥18，＜45	Serious	Physician(医师)	NO	YES	NO	YES	NO	NO	YES	0	3	10001565	Investigations	10022891	Protein and chemistry analyses NEC	10037000	Protein analyses NEC
205594655	20559465	20220104	20220609	NOVARTIS	60	YR	F			CN	22	2	AU	AU	10001760,10002855,10003549,10084268,10011224,10052015,10012374,10012735,10013709,10013952,10014062,10016256,10016322,10017577,10019211,10080284,10083347,10025482,10028035,10028813,10068319,10033371,10035742,10037660	24	OT		20211005	10012818,10012818,10012818,10012818,10012818	Diffuse large B-cell lymphoma(弥漫性大 B 细胞淋巴瘤)	10012818	PS	KYMRIAH	INTRAVENOUS (NOT OTHERWISE S			DISPERSION FOR INFUSION	TISAGENLECLEUCEL	60	Female	≥45，＜65	Serious	Consumer(消费者)	NO	NO	NO	NO	NO	NO	YES	91	1	10001760	Skin and subcutaneous tissue disorders	10040785	Skin appendage conditions	10040798	Alopecias
168535261	16853526		20190926	NOVARTIS						MD	19	3	US	US	10001760,10052015,10066274,10028813,10037868	5	OT			10008958	Chronic lymphocytic leukaemia(慢性淋巴细胞性白血病)	10008958	PS	KYMRIAH	UNKNOWN				TISAGENLECLEUCEL		Not Specified	NS	Serious	Physician(医师)	NO	NO	NO	NO	NO	NO	YES		1	10001760	Skin and subcutaneous tissue disorders	10040785	Skin appendage conditions	10040798	Alopecias
210583452	21058345	20210729	20220722	NOVARTIS	70	YR	F	39.7	KG	HP	22	3	KR	KR	10000081,10001760,10052015,10012821,10013968,10020937,10024384,10025310,10057751,10037660,10040070,10043071	12	DE;HO;OT		20210729	10012818,10070592,10085075,10085075	Diffuse large B-cell lymphoma(弥漫性大 B 细胞淋巴瘤)	10012818	PS	KYMRIAH	INTRAVENOUS (NOT OTHERWISE S			DISPERSION FOR INFUSION	TISAGENLECLEUCEL	70	Female	≥65，＜75	Serious	Pharmacist(药师)	NO	YES	NO	YES	NO	NO	YES	0	2	10001760	Skin and subcutaneous tissue disorders	10040785	Skin appendage conditions	10040798	Alopecias
1582681313	15826813	20181231	20220607	NOVARTIS	12	YR	F	37.7	KG	MD	22	2	US	US	10001760,10003549,10006002,10079751,10008469,10008479,10052015,10013573,10014378,10014387,10014390,10050380,10019211,10021097,10021143,10049694,10028411,10028813,10034474,10034960,10037660,10076313,10040752,10042209,10043071,10043089,10051082	27	OT		20181231	10000846,10002855,10033371,10033371,10028813,10005861,10036898,10028813,10070592,10070592,10010774,10036898,10070592,10070592,10010774,10053073,10070592,10070592,10070592,10028813,10070592,10070592,10035664,10036898,10028813,10047700,10028813,10047700,10028813,10067768,10047700,10010774,10036898,10037660,10070592,10066215,10007189,10067768,10036898,10070592,10070592,10028813,10053073,10070592,100…	Acute lymphocytic leukaemia(急性淋巴性细胞白血病)	10000846	PS	KYMRIAH	INTRAVENOUS (NOT OTHERWISE S			DISPERSION FOR INFUSION	TISAGENLECLEUCEL	12	Female	＜18	Serious	Physician(医师)	NO	NO	NO	NO	NO	NO	YES	0	1	10001760	Skin and subcutaneous tissue disorders	10040785	Skin appendage conditions	10040798	Alopecias
171486701	17148670	20161013	20191213	NOVARTIS	62	YR	M			MD	19	4	US	US	10000059,10001760,10002855,10052015,10048865,10021425,10029331,10068319	8	NOT SPECIFIED		20161013	10012818,10070592,10056350	Diffuse large B-cell lymphoma(弥漫性大 B 细胞淋巴瘤)	10012818	PS	KYMRIAH	INTRAVENOUS (NOT OTHERWISE S				TISAGENLECLEUCEL	62	Male	≥45，＜65	Non-Serious	Physician(医师)	NO	NO	NO	NO	NO	NO	NO	0	2	10001760	Skin and subcutaneous tissue disorders	10040785	Skin appendage conditions	10040798	Alopecias
196729642	19672964	20210618	20211007	NOVARTIS	72	YR	F			MD	21	4	ES	ES	10001854,10052015,10011831,10012826,10014625,10015037,10056696,10051125,10021097,10083347,10063322,10058856,10051398,10028035,10028980,10029864,10061334,10035532,10037660,10038583,10041349,10041962,10042938	23	HO		20210618	10012826,10036898,10036898	Diffuse large B-cell lymphoma stage IV(弥漫性大 B 细胞淋巴瘤 IV 期)	10012826	PS	KYMRIAH	INTRAVENOUS DRIP				TISAGENLECLEUCEL	72	Female	≥65，＜75	Serious	Physician(医师)	NO	YES	NO	NO	NO	NO	NO	0	1	10001854	Nervous system disorders	10029205	Neurological disorders NEC	10029305	Disturbances in consciousness NEC
212687801	21268780		20220830	NOVARTIS	22	YR	M	45	KG	MD	22	3	JP	JP	10001854,10052015,10011906,10083347,10027199,10033661,10061354	7	DE;OT			10000846,10000846,10000846,10000846,10000846	Acute lymphocytic leukaemia(急性淋巴性细胞白血病)	10000846	PS	KYMRIAH	INTRAVENOUS DRIP			DISPERSION FOR INFUSION	TISAGENLECLEUCEL	22	Male	≥18，＜45	Serious	Physician(医师)	NO	NO	NO	YES	NO	NO	YES		1	10001854	Nervous system disorders	10029205	Neurological disorders NEC	10029305	Disturbances in consciousness NEC
168132372	16813237		20191023	NOVARTIS			F			MD	19	4	IL	IL	10001854,10005746,10052015,10037660	4	HO		20190807	10012818	Diffuse large B-cell lymphoma(弥漫性大 B 细胞淋巴瘤)	10012818	PS	KYMRIAH	UNKNOWN			SUSPENSION FOR INFUSION	TISAGENLECLEUCEL		Female	NS	Serious	Physician(医师)	NO	YES	NO	NO	NO	NO	NO		1	10001854	Nervous system disorders	10029205	Neurological disorders NEC	10029305	Disturbances in consciousness NEC
190105991	19010599		20210316	NOVARTIS	60	YR	M			MD	21	1	JP	JP	10001854,10048962,10052015,10083347	4	OT			10012818	Diffuse large B-cell lymphoma(弥漫性大 B 细胞淋巴瘤)	10012818	PS	KYMRIAH	INTRAVENOUS DRIP				TISAGENLECLEUCEL	60	Male	≥45，＜65	Serious	Physician(医师)	NO	NO	NO	NO	NO	NO	YES		1	10001854	Nervous system disorders	10029205	Neurological disorders NEC	10029305	Disturbances in consciousness NEC
185308263	18530826	20200704	20220507	NOVARTIS	85	YR	F	43.9	KG	CN	22	2	US	US	10001854,10010305,10052015,10016256,10021097,10083347,10029350,10037660,10041349,10070863	10	OT		20200702	10012818	Diffuse large B-cell lymphoma(弥漫性大 B 细胞淋巴瘤)	10012818	PS	KYMRIAH	INTRAVENOUS DRIP			DISPERSION FOR INFUSION	TISAGENLECLEUCEL	85	Female	75≤	Serious	Consumer(消费者)	NO	NO	NO	NO	NO	NO	YES	2	1	10001854	Nervous system disorders	10029205	Neurological disorders NEC	10029305	Disturbances in consciousness NEC
159035043	15903504	20190122	20190313	NOVARTIS	20	YR	M	57	KG	MD	19	1	DE	DE	10001903,10005169,10005186,10015943,10029350,10030938,10030942,10033712,10038827,10047555	10	DS;HO;OT		20190103	10063620,10049085,10036898,10081601	Acute lymphocytic leukaemia recurrent(急性淋巴细胞性白血病复发)	10063620	PS	KYMRIAH	INTRAVENOUS (NOT OTHERWISE S			SUSPENSION FOR INFUSION	TISAGENLECLEUCEL	20	Male	≥18，＜45	Serious	Physician(医师)	NO	YES	YES	NO	NO	NO	YES	19	1	10001903	Eye disorders	10015919	Vision disorders	10047518	Visual impairment and blindness (excl colour blindness)
162405313	16240531	20190212	20200103	NOVARTIS	11	MON	M	9	KG	MD	20	1	US	US	10056519,10000636,10001551,10001945,10002034,10002528,10003481,10062274,10005287,10005395,10005420,10005482,10005520,10005557,10005630,10005655,10049471,10005724,10005802,10005839,10005850,10007189,10007223,10009802,10052015,10061428,10013442,10018830,10018838,10071583,10020488,10020772,10021143,10022595,10025256,10027880,10071662,10029366,10071067,10033645,10035528,10035598,10051986,10057030,100…	57	LT;OT		20190211	10000830,10070592,10070592,10070592,10070592,10070592,10051284,10070592,10061758,10070592,10070592,10070592,10070592,10070592,10070592,10070592,10070592,10070592,10070592,10070592,10061758,10070592,10070592,10070592,10070592,10070592,10070592,10070592,10070592,10061758,10070592,10070592,10070592,10070592,10070592,10070592,10070592,10070592,10061758,10070592,10070592,10070592,10070592,10070592,100…	Acute leukaemia(急性白血病)	10000830	PS	KYMRIAH	INTRAVENOUS DRIP	10	ML		TISAGENLECLEUCEL	0.916667	Male	＜18	Serious	Physician(医师)	YES	NO	NO	NO	NO	NO	YES	1	4	10001945	Investigations	10022891	Hepatobiliary investigations	10019809	Hepatobiliary function diagnostic procedures
157594954	15759495	20181115	20191024	NOVARTIS	15	YR	M	82.6	KG	MD	19	4	US	US	10000060,10000081,10000846,10001497,10001946,10002528,10002974,10003445,10003598,10005287,10059569,10005364,10005395,10005420,10005483,10005557,10005630,10005654,10005708,10049471,10005724,10005803,10005839,10005851,10060898,10007223,10008469,10009346,10009802,10010305,10011224,10052015,10012218,10012735,10013968,10014387,10014418,10014625,10016256,10020919,10062693,10058061,10018836,10018838,100…	84	DE;HO;LT;OT		20181107	10000846,10070592,10070592,10070592,10070592,10070592,10070592,10070592,10070592,10070592,10070592,10070592,10070592,10070592,10070592,10070592,10070592,10070592,10070592,10070592,10070592,10070592,10070592,10070592,10070592,10070592,10070592,10070592,10070592,10070592,10070592,10070592,10070592,10070592,10070592,10070592,10070592,10070592,10070592,10070592,10070592,10070592,10070592,10070592,100…	Acute lymphocytic leukaemia(急性淋巴性细胞白血病)	10000846	PS	KYMRIAH	INTRAVENOUS (NOT OTHERWISE S				TISAGENLECLEUCEL	15	Male	＜18	Serious	Physician(医师)	YES	YES	NO	YES	NO	NO	YES	8	5	10001946	Investigations	10022891	Hepatobiliary investigations	10019809	Hepatobiliary function diagnostic procedures
159972944	15997294	20181115	20200417	NOVARTIS	15	YR	M	82	KG	MD	20	2	US	US	10000060,10000081,10000846,10001497,10001946,10002528,10002974,10003445,10003598,10005287,10059569,10005364,10005395,10005420,10005483,10005557,10005630,10005654,10005708,10049471,10005724,10005803,10005839,10005851,10060898,10007223,10008469,10009346,10009802,10010305,10011224,10052015,10012218,10012735,10013968,10014387,10014418,10014625,10016256,10020919,10062693,10058061,10018836,10018838,100…	84	DE;HO;LT;OT		20181107	10000846,10070592,10070592,10070592,10070592,10070592,10070592,10070592,10070592,10070592,10070592,10070592,10070592,10070592,10070592,10070592,10070592,10070592,10070592,10070592,10070592,10070592,10070592,10070592,10070592,10070592,10070592,10070592,10070592,10070592,10070592,10070592,10070592,10070592,10070592,10070592,10070592,10070592,10070592,10070592,10070592,10070592,10070592,10070592,100…	Acute lymphocytic leukaemia(急性淋巴性细胞白血病)	10000846	PS	KYMRIAH	INTRAVENOUS (NOT OTHERWISE S				TISAGENLECLEUCEL	15	Male	＜18	Serious	Physician(医师)	YES	YES	NO	YES	NO	NO	YES	8	5	10001946	Investigations	10022891	Hepatobiliary investigations	10019809	Hepatobiliary function diagnostic procedures
163019874	16301987	20190227	20190830	NOVARTIS	21	YR	M	84	KG	OT	19	3	US	US	10069339,10001367,10001946,10002855,10005861,10074170,10007554,10007649,10009802,10052015,10061593,10050528,10014625,10076042,10020919,10019211,10019668,10019670,10020578,10020635,10021097,10021143,10027417,10077361,10029202,10071067,10033661,10034474,10035598,10035664,10051077,10037394,10037660,10038687,10038695,10040560,10058080,10041962,10043071,10047302,10047700	41	DE;DS;HO;LT;OT		20190227	10000846	Acute lymphocytic leukaemia(急性淋巴性细胞白血病)	10000846	PS	KYMRIAH	INTRAVENOUS (NOT OTHERWISE S			SOLUTION FOR INFUSION	TISAGENLECLEUCEL	21	Male	≥18，＜45	Serious	Other health-professional(其他健康专业人员)	YES	YES	YES	YES	NO	NO	YES	0	3	10001946	Investigations	10022891	Hepatobiliary investigations	10019809	Hepatobiliary function diagnostic procedures
200050453	20005045	20211013	20220113	NOVARTIS	76	YR	M	79	KG	CN	22	1	US	US	10001949,10010305,10061428,10016256,10070863	5	NOT SPECIFIED			10012818	Diffuse large B-cell lymphoma(弥漫性大 B 细胞淋巴瘤)	10012818	PS	KYMRIAH	UNKNOWN			DISPERSION FOR INFUSION	TISAGENLECLEUCEL	76	Male	75≤	Non-Serious	Consumer(消费者)	NO	NO	NO	NO	NO	NO	NO		1	10001949	Nervous system disorders	10029205	Mental impairment disorders	10057167	Memory loss (excl dementia)
214153082	21415308		20221031	NOVARTIS			M			CN	22	4	US	US	10001949,10002855,10010305,10012218,10013887,10019063,10044565	7	HO;OT			10012818	Diffuse large B-cell lymphoma(弥漫性大 B 细胞淋巴瘤)	10012818	PS	KYMRIAH	INTRAVENOUS (NOT OTHERWISE S			Dispersion for infusion	TISAGENLECLEUCEL		Male	NS	Serious	Consumer(消费者)	NO	YES	NO	NO	NO	NO	YES		1	10001949	Nervous system disorders	10029205	Mental impairment disorders	10057167	Memory loss (excl dementia)
156346222	15634622	20180905	20190616	NOVARTIS	16	YR	M	101	KG	OT	19	2	US	US	10000636,10063620,10001949,10002948,10005520,10009802,10010305,10010719,10052015,10013395,10016581,10020919,10021097,10021639,10022595,10022694,10024264,10051398,10061284,10029350,10034754,10037660,10040984,10041962,10042361,10043071	26	DE;HO;LT;OT		20180904	10063620	Acute lymphocytic leukaemia recurrent(急性淋巴细胞性白血病复发)	10063620	PS	KYMRIAH	INTRAVENOUS (NOT OTHERWISE S			SUSPENSION FOR INFUSION	TISAGENLECLEUCEL	16	Male	＜18	Serious	Other health-professional(其他健康专业人员)	YES	YES	NO	YES	NO	NO	YES	1	3	10001949	Nervous system disorders	10029205	Mental impairment disorders	10057167	Memory loss (excl dementia)
153356029	15335602	20180309	20220530	NOVARTIS	21	YR	F	48.3	KG	MD	22	2	US	US	10000060,10000846,10001949,10010305,10052015,10013950,10083347,10051398,10048294,10028372,10029350,10037660,10037844,10041349	14	DE;HO		20180216	10000846,10036898,10029354,10029354,10029354,10029354	Acute lymphocytic leukaemia(急性淋巴性细胞白血病)	10000846	PS	KYMRIAH	INTRAVENOUS (NOT OTHERWISE S			DISPERSION FOR INFUSION	TISAGENLECLEUCEL	21	Female	≥18，＜45	Serious	Physician(医师)	NO	YES	NO	YES	NO	NO	NO	21	3	10001949	Nervous system disorders	10029205	Mental impairment disorders	10057167	Memory loss (excl dementia)
206654586	20665458	20220329	20221003	NOVARTIS	60	YR	F	87.4	KG	HP	22	4	US	US	10001949,10057668,10010264,10052015,10061428,10012818,10012821,10018985,10021143,10083347,10021639,10051398,10049724,10051696,10029350,10037660,10039906,10047531	18	DE;OT		20220328	10012818,10070592,10070592,10070592,10070592,10070592,10070592,10070592,10070592,10070592,10070592,10070592,10070592,10070592,10070592,10070592,10070592	Diffuse large B-cell lymphoma(弥漫性大 B 细胞淋巴瘤)	10012818	PS	KYMRIAH	INTRAVENOUS (NOT OTHERWISE S			Dispersion for infusion	TISAGENLECLEUCEL	60	Female	≥45，＜65	Serious	Pharmacist(药师)	NO	NO	NO	YES	NO	NO	YES	1	1	10001949	Nervous system disorders	10029205	Mental impairment disorders	10057167	Memory loss (excl dementia)
186526763	18652676	20200504	20220422	NOVARTIS	19	YR	M	87	KG	HP	22	2	US	US	10001949,10010305,10052015,10058319,10019211,10021097,10029350,10037660	8	HO;OT		20200430	10000846	Acute lymphocytic leukaemia(急性淋巴性细胞白血病)	10000846	PS	KYMRIAH	INTRAVENOUS (NOT OTHERWISE S	24	ML	DISPERSION FOR INFUSION	TISAGENLECLEUCEL	19	Male	≥18，＜45	Serious	Pharmacist(药师)	NO	YES	NO	NO	NO	NO	YES	4	1	10001949	Nervous system disorders	10029205	Mental impairment disorders	10057167	Memory loss (excl dementia)
190324442	19032444	20201203	20210729	NOVARTIS	28	YR	M	88	KG	MD	21	3	IT	IT	10000087,10002016,10003658,10052015,10024574,10029350	6	LT		20201201	10070592,10070592,10070592,10070592,10049085,10070592,10070592	Product used for unknown indication(产品使用的适应症不明)	10070592	PS	KYMRIAH	INTRAVENOUS (NOT OTHERWISE S	1	DF		TISAGENLECLEUCEL	28	Male	≥18，＜45	Serious	Physician(医师)	YES	NO	NO	NO	NO	NO	NO	2	2	10002016	Investigations	10022891	Gastrointestinal investigations	10017971	Digestive enzymes
203432304	20343230	20210417	20230404	NOVARTIS	58	YR	M	76.6	KG	MD	23	2	JP	JP	10002016,10007921,10052015,10012818,10018884,10019663,10019851,10021143,10051398,10029366,10035528,10037660	12	DE;HO;LT;OT		20210413	10012818,10029547,10012818,10029547,10070592,10070592,10029547,10061758,10061758,10012818,10029547,10012818,10029547,10012818	Diffuse large B-cell lymphoma(弥漫性大 B 细胞淋巴瘤)	10012818	PS	KYMRIAH	INTRAVENOUS DRIP			Suspension for infusion	TISAGENLECLEUCEL	58	Male	≥45，＜65	Serious	Physician(医师)	YES	YES	NO	YES	NO	NO	YES	4	1	10002016	Investigations	10022891	Gastrointestinal investigations	10017971	Digestive enzymes
161307289	16130728	20181019	20220607	NOVARTIS	22	YR	M	82	KG	HP	22	2	US	US	10002034,10006825,10029354,10033661,10037660,10043554	6	OT		20181016	10000846	Acute lymphocytic leukaemia(急性淋巴性细胞白血病)	10000846	PS	KYMRIAH	INTRAVENOUS (NOT OTHERWISE S	15	ML	DISPERSION FOR INFUSION	TISAGENLECLEUCEL	22	Male	≥18，＜45	Serious	Pharmacist(药师)	NO	NO	NO	NO	NO	NO	YES	3	1	10002034	Blood and lymphatic system disorders	10005329	Anaemias nonhaemolytic and marrow depression	10002086	Anaemias NEC
175399291	17539929		20200313	NOVARTIS	11	YR	F			MD	20	1	IL	IL	10002034,10065553,10052015,10011906,10040047	5	DE;HO		20191215	10000846	Acute lymphocytic leukaemia(急性淋巴性细胞白血病)	10000846	PS	KYMRIAH	UNKNOWN			SUSPENSION FOR INFUSION	TISAGENLECLEUCEL	11	Female	＜18	Serious	Physician(医师)	NO	YES	NO	YES	NO	NO	NO		1	10002034	Blood and lymphatic system disorders	10005329	Anaemias nonhaemolytic and marrow depression	10002086	Anaemias NEC
189698138	18969813	20200211	20220518	NOVARTIS	65	YR	M	72.8	KG	MD	22	2	US	US	10000060,10000081,10002034,10003988,10010774,10052015,10012735,10012818,10013990,10016256,10020039,10083347,10059158,10051398,10061273,10028813,10030124,10033371,10037660,10047700	20	DE;HO;OT		20200211	10012818,10070592,10061758,10061758,10070592	Diffuse large B-cell lymphoma(弥漫性大 B 细胞淋巴瘤)	10012818	PS	KYMRIAH	INTRAVENOUS (NOT OTHERWISE S			Suspension for infusion	TISAGENLECLEUCEL	65	Male	≥65，＜75	Serious	Physician(医师)	NO	YES	NO	YES	NO	NO	YES	0	3	10002034	Blood and lymphatic system disorders	10005329	Anaemias nonhaemolytic and marrow depression	10002086	Anaemias NEC
181940755	18194075	20200730	20220411	NOVARTIS	70	YR	M	70.5	KG	HP	22	2	US	US	10002034,10053405,10008531,10052015,10035528,10037660,10040250,10040752,10058267	9	OT		20200728	10012818	Diffuse large B-cell lymphoma(弥漫性大 B 细胞淋巴瘤)	10012818	PS	KYMRIAH	INTRAVENOUS (NOT OTHERWISE S	48	MG	DISPERSION FOR INFUSION	TISAGENLECLEUCEL	70	Male	≥65，＜75	Serious	Pharmacist(药师)	NO	NO	NO	NO	NO	NO	YES	2	1	10002034	Blood and lymphatic system disorders	10005329	Anaemias nonhaemolytic and marrow depression	10002086	Anaemias NEC
197658862	19765886	20210628	20210921	NOVARTIS	7	YR	M	24.5	KG	MD	21	3	US	US	10002034,10080721,10052015,10066274,10029354,10043554	6	HO;OT		20210601	10000846,10036898,10036898	Acute lymphocytic leukaemia(急性淋巴性细胞白血病)	10000846	PS	KYMRIAH	INTRAVENOUS (NOT OTHERWISE S				TISAGENLECLEUCEL	7	Male	＜18	Serious	Physician(医师)	NO	YES	NO	NO	NO	NO	YES	27	1	10002034	Blood and lymphatic system disorders	10005329	Anaemias nonhaemolytic and marrow depression	10002086	Anaemias NEC
194651501	19465150		20210627	NOVARTIS	68	YR	F			HP	21	2	US	US	10002034,10052015,10012822,10051398,10029354,10043554	6	DE;OT			10012822,10061758,10061758,10061758,10061758,10065667,10018884	Diffuse large B-cell lymphoma refractory(难治性弥漫性大 B 细胞淋巴瘤)	10012822	PS	TISAGENLECLEUCEL.	INTRAVENOUS (NOT OTHERWISE S				TISAGENLECLEUCEL	68	Female	≥65，＜75	Serious	Pharmacist(药师)	NO	NO	NO	YES	NO	NO	YES		1	10002034	Blood and lymphatic system disorders	10005329	Anaemias nonhaemolytic and marrow depression	10002086	Anaemias NEC
189811972	18981197	20201001	20220407	NOVARTIS	67	YR	F			HP	22	2	AU	AU	10000880,10002034,10052015,10016288,10020919,10051696,10037660,10039801,10042772,10043554	10	DE;HO;OT		20200506	10012818	Diffuse large B-cell lymphoma(弥漫性大 B 细胞淋巴瘤)	10012818	PS	KYMRIAH	INTRAVENOUS (NOT OTHERWISE S			DISPERSION FOR INFUSION	TISAGENLECLEUCEL	67	Female	≥65，＜75	Serious	Pharmacist(药师)	NO	YES	NO	YES	NO	NO	YES	148	2	10002034	Blood and lymphatic system disorders	10005329	Anaemias nonhaemolytic and marrow depression	10002086	Anaemias NEC
164926662	16492666	20190314	20190814	NOVARTIS	32	YR	M	105	KG	OT	19	3	FR	FR	10002034,10005734,10052015,10053213,10016288,10019303,10024384,10025327,10029354	9	OT		20190312	10012818	Diffuse large B-cell lymphoma(弥漫性大 B 细胞淋巴瘤)	10012818	PS	TISAGENLECLEUCEL.	INTRAVENOUS (NOT OTHERWISE S			SUSPENSION FOR INFUSION	TISAGENLECLEUCEL	32	Male	≥18，＜45	Serious	Other health-professional(其他健康专业人员)	NO	NO	NO	NO	NO	NO	YES	2	1	10002034	Blood and lymphatic system disorders	10005329	Anaemias nonhaemolytic and marrow depression	10002086	Anaemias NEC
156024453	15602445	20180918	20190111	NOVARTIS	7	YR	F			OT	19	1	US	US	10001497,10002034,10061428,10053962,10016173,10016256,10020642,10020711,10020983,10025256,10039101,10047942	12	OT			10000846	Acute lymphocytic leukaemia(急性淋巴性细胞白血病)	10000846	PS	KYMRIAH	UNKNOWN			SOLUTION FOR INFUSION	TISAGENLECLEUCEL	7	Female	＜18	Serious	Other health-professional(其他健康专业人员)	NO	NO	NO	NO	NO	NO	YES		2	10002034	Blood and lymphatic system disorders	10005329	Anaemias nonhaemolytic and marrow depression	10002086	Anaemias NEC
162405313	16240531	20190212	20200103	NOVARTIS	11	MON	M	9	KG	MD	20	1	US	US	10056519,10000636,10001551,10001945,10002034,10002528,10003481,10062274,10005287,10005395,10005420,10005482,10005520,10005557,10005630,10005655,10049471,10005724,10005802,10005839,10005850,10007189,10007223,10009802,10052015,10061428,10013442,10018830,10018838,10071583,10020488,10020772,10021143,10022595,10025256,10027880,10071662,10029366,10071067,10033645,10035528,10035598,10051986,10057030,100…	57	LT;OT		20190211	10000830,10070592,10070592,10070592,10070592,10070592,10051284,10070592,10061758,10070592,10070592,10070592,10070592,10070592,10070592,10070592,10070592,10070592,10070592,10070592,10061758,10070592,10070592,10070592,10070592,10070592,10070592,10070592,10070592,10061758,10070592,10070592,10070592,10070592,10070592,10070592,10070592,10070592,10061758,10070592,10070592,10070592,10070592,10070592,100…	Acute leukaemia(急性白血病)	10000830	PS	KYMRIAH	INTRAVENOUS DRIP	10	ML		TISAGENLECLEUCEL	0.916667	Male	＜18	Serious	Physician(医师)	YES	NO	NO	NO	NO	NO	YES	1	5	10002034	Blood and lymphatic system disorders	10005329	Anaemias nonhaemolytic and marrow depression	10002086	Anaemias NEC
200169091	20016909	20210527	20211105	FDA-CTU	49	YR	F				21	4	US		10002034,10052015,10061818,10049438,10018276,10071583,10029350,10040831,10043554	9	DE		20210519	10012818	Diffuse large B-cell lymphoma(弥漫性大 B 细胞淋巴瘤)	10012818	PS	KYMRIAH	Not Specified				TISAGENLECLEUCEL	49	Female	≥45，＜65	Serious	Not Specified	NO	NO	NO	YES	NO	NO	NO	8	1	10002034	Blood and lymphatic system disorders	10005329	Anaemias nonhaemolytic and marrow depression	10002086	Anaemias NEC
182929375	18292937	20200810	20220526	NOVARTIS	17	YR	M	142	KG	CN	22	2	US	US	10069339,10063620,10001299,10002034,10003988,10060945,10005728,10049054,10067967,10007515,10007632,10008111,10008120,10052015,10067276,10013916,10013968,10013983,10061124,10052076,10018884,10071583,10019024,10019303,10019663,10065215,10019692,10019708,10019842,10020919,10021143,10083347,10061218,10023126,10023676,10077361,10028334,10028622,10029354,10074857,10033654,10035528,10035598,10035664,100…	57	DE;OT		20200806	10063620,10081601,10070592,10070592,10070592,10070592,10070592,10036898,10070592,10070592,10070592,10070592,10070592,10070592,10070592,10070592,10070592,10070592,10070592,10070592,10070592,10070592,10073755,10070592,10070592,10070592,10070592,10070592,10002781,10070592,10070592	Acute lymphocytic leukaemia recurrent(急性淋巴细胞性白血病复发)	10063620	PS	KYMRIAH	INTRAVENOUS (NOT OTHERWISE S			DISPERSION FOR INFUSION	TISAGENLECLEUCEL	17	Male	＜18	Serious	Consumer(消费者)	NO	NO	NO	YES	NO	NO	YES	4	4	10002034	Blood and lymphatic system disorders	10005329	Anaemias nonhaemolytic and marrow depression	10002086	Anaemias NEC
174409601	17440960	20180921	20200220	NOVARTIS	62	YR	M	76.6	KG	MD	20	1	US	US	10069339,10002034,10002948,10003239,10010774,10011224,10012735,10012818,10013887,10016173,10016256,10020583,10020903,10021027,10021036,10024264,10051398,10028391,10029366,10033371,10037087,10039083,10044565,10046542,10047700	25	HO;LT;OT		20180918	10012818	Diffuse large B-cell lymphoma(弥漫性大 B 细胞淋巴瘤)	10012818	PS	KYMRIAH	INTRAVENOUS (NOT OTHERWISE S				TISAGENLECLEUCEL	62	Male	≥45，＜65	Serious	Physician(医师)	YES	YES	NO	NO	NO	NO	YES	3	2	10002034	Blood and lymphatic system disorders	10005329	Anaemias nonhaemolytic and marrow depression	10002086	Anaemias NEC
149929313	14992931	20180110	20201012	NOVARTIS	13	YR	F	33.5	KG	MD	20	4	US	US	10002034,10010305,10052015,10016288,10024384,10029350,10071299	7	HO;OT		20180109	10000846	Acute lymphocytic leukaemia(急性淋巴性细胞白血病)	10000846	PS	KYMRIAH	INTRAVENOUS (NOT OTHERWISE S				TISAGENLECLEUCEL	13	Female	＜18	Serious	Physician(医师)	NO	YES	NO	NO	NO	NO	YES	1	1	10002034	Blood and lymphatic system disorders	10005329	Anaemias nonhaemolytic and marrow depression	10002086	Anaemias NEC
147527594	14752759	20180402	20190809	NOVARTIS	1	YR	F	8.2	KG	MD	19	3	US	US	10002034,10052015,10016288,10024384,10025327,10033661,10037660,10043071,10043554,10043563	10	HO;OT		20180402	10063620,10036898,10021789,10043634,10066598,10028813,10033371	Acute lymphocytic leukaemia recurrent(急性淋巴细胞性白血病复发)	10063620	PS	KYMRIAH	INTRAVENOUS (NOT OTHERWISE S			SUSPENSION FOR INFUSION	TISAGENLECLEUCEL	1	Female	＜18	Serious	Physician(医师)	NO	YES	NO	NO	NO	NO	YES	0	1	10002034	Blood and lymphatic system disorders	10005329	Anaemias nonhaemolytic and marrow depression	10002086	Anaemias NEC
169849321	16984932	20190717	20191101	NOVARTIS	52	YR	M	137	KG	MD	19	4	DE	DE	10002034,10003445,10006825,10008531,10052015,10011906,10012735,10012818,10016256,10051398,10028813,10071067,10037660,10047340,10047700	15	DE;HO;OT		20190717	10003899,10036898	B-cell lymphoma(B 细胞淋巴瘤)	10003899	PS	TISAGENLECLEUCEL.	INTRAVENOUS (NOT OTHERWISE S			SUSPENSION FOR INJECTION	TISAGENLECLEUCEL	52	Male	≥45，＜65	Serious	Physician(医师)	NO	YES	NO	YES	NO	NO	YES	0	1	10002034	Blood and lymphatic system disorders	10005329	Anaemias nonhaemolytic and marrow depression	10002086	Anaemias NEC
148254454	14825445	20180409	20190102	NOVARTIS	11	YR	M	52	KG	CN	19	1	US	US	10063620,10002034,10052015,10013709,10021097,10024384,10037660	7	HO;LT;OT		20180402	10063620,10070592,10070592,10070592,10070592,10070592,10070592,10070592,10070592,10070592,10070592,10011224,10070592,10070592,10047924,10013968,10020751,10070592,10070592,10070592,10070592	Acute lymphocytic leukaemia recurrent(急性淋巴细胞性白血病复发)	10063620	PS	KYMRIAH	INTRAVENOUS (NOT OTHERWISE S	20	ML	SUSPENSION FOR INFUSION	TISAGENLECLEUCEL	11	Male	＜18	Serious	Consumer(消费者)	YES	YES	NO	NO	NO	NO	YES	7	2	10002034	Blood and lymphatic system disorders	10005329	Anaemias nonhaemolytic and marrow depression	10002086	Anaemias NEC
205316051	20531605	20211214	20220228	FDA-CTU	76	YR	F	56.2	KG		22	1	US		10000059,10069339,10001053,10002034,10005464,10005520,10008531,10009802,10052015,10013442,10014625,10017533,10017826,10018092,10018884,10021097,10021113,10021789,10058856,10024574,10050953,10081792,10025310,10027141,10048294,10029350,10061880,10033616,10035742,10037660,10040560,10043071,10069363	33	DE;HO	HP	20211210	10012818	Diffuse large B-cell lymphoma(弥漫性大 B 细胞淋巴瘤)	10012818	PS	KYMRIAH	INTRAVENOUS (NOT OTHERWISE S				TISAGENLECLEUCEL	76	Female	75≤	Serious	Not Specified	NO	YES	NO	YES	NO	NO	NO	4	4	10002034	Blood and lymphatic system disorders	10005329	Anaemias nonhaemolytic and marrow depression	10002086	Anaemias NEC
169277472	16927747	20190313	20191129	NOVARTIS						OT	19	4	US	US	10002034,10050584,10011224,10061428,10014020,10014080,10015090,10016256,10019211,10020983,10025256,10028372,10028735,10028813,10029366,10071067,10035528,10036601,10037844,10061494,10056131,10047942	22	LT;OT		20190212	10000846	Acute lymphocytic leukaemia(急性淋巴性细胞白血病)	10000846	PS	KYMRIAH	INTRAVENOUS DRIP				TISAGENLECLEUCEL		Not Specified	NS	Serious	Other health-professional(其他健康专业人员)	YES	NO	NO	NO	NO	NO	YES	29	1	10002034	Blood and lymphatic system disorders	10005329	Anaemias nonhaemolytic and marrow depression	10002086	Anaemias NEC
193270301	19327030		20210528	NOVARTIS	68	YR	M			MD	21	2	FI	FI	10002034,10074171,10052015,10066274,10061819,10016256,10019973,10024384,10025082,10029354,10037377,10046735	12	HO;OT			10012818,10036898,10036500,10061758,10061758	Diffuse large B-cell lymphoma(弥漫性大 B 细胞淋巴瘤)	10012818	PS	KYMRIAH	UNKNOWN				TISAGENLECLEUCEL	68	Male	≥65，＜75	Serious	Physician(医师)	NO	YES	NO	NO	NO	NO	YES		1	10002034	Blood and lymphatic system disorders	10005329	Anaemias nonhaemolytic and marrow depression	10002086	Anaemias NEC
180248372	18024837		20210617	NOVARTIS	18	YR	F			MD	21	2	JP	JP	10002034,10052015,10011831,10029366,10035528	5	OT		20200413	10063620,10063620,10063620	Acute lymphocytic leukaemia recurrent(急性淋巴细胞性白血病复发)	10063620	PS	KYMRIAH	INTRAVENOUS DRIP				TISAGENLECLEUCEL	18	Female	≥18，＜45	Serious	Physician(医师)	NO	NO	NO	NO	NO	NO	YES		1	10002034	Blood and lymphatic system disorders	10005329	Anaemias nonhaemolytic and marrow depression	10002086	Anaemias NEC
176639072	17663907	20200212	20200706	NOVARTIS	64	YR	F	67.9	KG	HP	20	3	US	US	10002034,10016256,10019211	3	NOT SPECIFIED			10012818	Diffuse large B-cell lymphoma(弥漫性大 B 细胞淋巴瘤)	10012818	PS	KYMRIAH	UNKNOWN				TISAGENLECLEUCEL	64	Female	≥45，＜65	Non-Serious	Pharmacist(药师)	NO	NO	NO	NO	NO	NO	NO		1	10002034	Blood and lymphatic system disorders	10005329	Anaemias nonhaemolytic and marrow depression	10002086	Anaemias NEC
211439848	21143984	20220601	20230817	NOVARTIS	56	YR	F			MD	23	3	CZ	CZ	10002034,10002847,10003658,10006148,10064913,10006440,10007515,10009657,10058854,10012735,10012818,10012822,10013442,10013709,10013969,10016256,10076267,10017944,10056995,10064676,10056522,10020646,10020669,10021021,10021137,10049694,10051398,10027417,10048334,10077361,10033318,10034567,10061354,10036790,10037368,10037515,10038435,10038683,10040070,10040250,10041349,10077116,10043554	43	DE;HO;OT		202105	10012818,10014893,10003658,10062016,10009657,10014893,10014893,10014893,10070592	Diffuse large B-cell lymphoma(弥漫性大 B 细胞淋巴瘤)	10012818	PS	KYMRIAH	INTRAVENOUS (NOT OTHERWISE S			Dispersion for infusion	TISAGENLECLEUCEL	56	Female	≥45，＜65	Serious	Physician(医师)	NO	YES	NO	YES	NO	NO	YES		1	10002034	Blood and lymphatic system disorders	10005329	Anaemias nonhaemolytic and marrow depression	10002086	Anaemias NEC
197116601	19711660		20210816	NOVARTIS			F			MD	21	3	AU	AU	10002034,10003988,10061729,10010305,10052015,10066274,10012218,10016288,10028372,10029354,10037660	11	HO;OT		202104	10012821,10063370,10063370	Diffuse large B-cell lymphoma recurrent(复发性弥漫性大 B 细胞淋巴瘤)	10012821	PS	KYMRIAH	UNKNOWN				TISAGENLECLEUCEL		Female	NS	Serious	Physician(医师)	NO	YES	NO	NO	NO	NO	YES		1	10002034	Blood and lymphatic system disorders	10005329	Anaemias nonhaemolytic and marrow depression	10002086	Anaemias NEC
171039852	17103985	20191122	20191206	NOVARTIS	49	YR	M	89	KG	MD	19	4	FR	FR	10002034	1	HO			10025310	Lymphoma(淋巴瘤)	10025310	PS	TISAGENLECLEUCEL.	UNKNOWN			SUSPENSION FOR INFUSION	TISAGENLECLEUCEL	49	Male	≥45，＜65	Serious	Physician(医师)	NO	YES	NO	NO	NO	NO	NO		1	10002034	Blood and lymphatic system disorders	10005329	Anaemias nonhaemolytic and marrow depression	10002086	Anaemias NEC
180690224	18069022	20200620	20200831	NOVARTIS	62	YR	F	64.8	KG	MD	20	3	US	US	10001052,10002034,10003445,10003481,10003598,10059570,10005364,10005557,10005803,10005851,10007686,10009192,10052015,10012218,10061124,10020919,10018092,10071583,10020597,10021097,10022437,10023676,10049694,10070982,10029350,10029354,10049151,10033661,10051588,10035528,10035598,10037660,10041349,10042316,10043071,10046571,10046910,10047513,10047942	39	DE;HO;LT;OT		20200619	10012821,10070592	Diffuse large B-cell lymphoma recurrent(复发性弥漫性大 B 细胞淋巴瘤)	10012821	PS	KYMRIAH	INTRAVENOUS (NOT OTHERWISE S				TISAGENLECLEUCEL	62	Female	≥45，＜65	Serious	Physician(医师)	YES	YES	NO	YES	NO	NO	YES	1	2	10002034	Blood and lymphatic system disorders	10005329	Anaemias nonhaemolytic and marrow depression	10002086	Anaemias NEC
175714622	17571462	20200115	20200423	NOVARTIS	24	YR	M	78.6	KG	CN	20	2	NL	NL	10002034,10005482,10005620,10065553,10060795,10024384,10025327,10028034,10029354,10033661,10035528,10043554	12	LT;OT		20191227	10003917,10070592,10070592	B-cell type acute leukaemia(B 细胞型急性白血病)	10003917	PS	KYMRIAH	INTRAVENOUS (NOT OTHERWISE S			SUSPENSION FOR INFUSION	TISAGENLECLEUCEL	24	Male	≥18，＜45	Serious	Consumer(消费者)	YES	NO	NO	NO	NO	NO	YES	19	1	10002034	Blood and lymphatic system disorders	10005329	Anaemias nonhaemolytic and marrow depression	10002086	Anaemias NEC
185558483	18555848	20201026	20210222	NOVARTIS			M	70	KG	MD	21	1	COUNTRY NOT SPECIFIED	DE	10069339,10002034,10051115,10003445,10060945,10065553,10052015,10012218,10013887,10013950,10014625,10055798,10019646,10019847,10020772,10020947,10051125,10021058,10021097,10083347,10022592,10029354,10035664,10037063,10037660,10038236,10040047,10043554,10050467,10058267,10047302	31	DE;HO;LT;OT		20201019	10012818,10061758,10061758,10070592,10070592	Diffuse large B-cell lymphoma(弥漫性大 B 细胞淋巴瘤)	10012818	PS	KYMRIAH	INTRAVENOUS DRIP				TISAGENLECLEUCEL		Male	NS	Serious	Physician(医师)	YES	YES	NO	YES	NO	NO	YES	7	2	10002034	Blood and lymphatic system disorders	10005329	Anaemias nonhaemolytic and marrow depression	10002086	Anaemias NEC
186144983	18614498	202010	20210122	NOVARTIS	67	YR	F			MD	21	1	AU	AU	10000880,10002034,10052015,10011906,10016288,10020919,10051696,10039801,10042772,10043554	10	DE;HO;OT		20200506	10012818	Diffuse large B-cell lymphoma(弥漫性大 B 细胞淋巴瘤)	10012818	PS	KYMRIAH	UNKNOWN				TISAGENLECLEUCEL	67	Female	≥65，＜75	Serious	Physician(医师)	NO	YES	NO	YES	NO	NO	YES		2	10002034	Blood and lymphatic system disorders	10005329	Anaemias nonhaemolytic and marrow depression	10002086	Anaemias NEC
213872292	21387229	20220818	20221110	NOVARTIS	12	YR	M	23.2	KG	MD	22	4	US	US	10000081,10001551,10002034,10003757,10010719,10052015,10012174,10012735,10014418,10070386,10016288,10019211,10070249,10058819,10020635,10020646,10020711,10020947,10021015,10021058,10021097,10021143,10083347,10028813,10029350,10035528,10035598,10037660,10041349,10042128,10047700	31	HO;OT		20220816	10000846,10033371,10070592,10081601,10085075,10085075,10036898,10036898,10036898,10070592	Acute lymphocytic leukaemia(急性淋巴性细胞白血病)	10000846	PS	KYMRIAH	INTRAVENOUS (NOT OTHERWISE S			CELL SUSPENSION FOR INJECTION	TISAGENLECLEUCEL	12	Male	＜18	Serious	Physician(医师)	NO	YES	NO	NO	NO	NO	YES	2	3	10002034	Blood and lymphatic system disorders	10005329	Anaemias nonhaemolytic and marrow depression	10002086	Anaemias NEC
199560355	19956035	20210904	20211228	NOVARTIS	20	YR	F	83.9	KG	HP	21	4	US	US	10069339,10002034,10002216,10003917,10005191,10053166,10009657,10010305,10050584,10052015,10061428,10014418,10015150,10016256,10017523,10019948,10020772,10021425,10024384,10025476,10029350,10062959,10033425,10033661,10033733,10034474,10035598,10037087,10037549,10037660,10037844,10038695,10039807,10039906,10040070,10042938,10052366,10043554,10046543,10046735	40	DE;HO;OT		20210831	10000846,10070592,10028813,10070592,10070592,10070592,10070592,10070592,10019948,10019948,10070592,10019948,10049085,10049085,10049085,10049085,10070592,10033371,10070592,10070592,10070592,10070592,10070592,10070592,10070592,10070592,10070592,10070592,10070592,10070592,10070592,10070592	Acute lymphocytic leukaemia(急性淋巴性细胞白血病)	10000846	PS	KYMRIAH	INTRAVENOUS (NOT OTHERWISE S			DISPERSION FOR INFUSION	TISAGENLECLEUCEL	20	Female	≥18，＜45	Serious	Pharmacist(药师)	NO	YES	NO	YES	NO	NO	YES	4	2	10002034	Blood and lymphatic system disorders	10005329	Anaemias nonhaemolytic and marrow depression	10002086	Anaemias NEC
216242434	21624243	20181030	20230901	NOVARTIS	57	YR	F	48.2	KG	MD	23	3	JP	JP	10002034,10007554,10052015,10012818,10012821,10017413,10020983,10021097,10021143,10051398,10029366,10035528,10037660,10038695	14	DE;LT;OT		20200414	10012818,10012818,10012818,10012818,10085075,10012818,10012818,10012818,10012818,10012818,10012818,10012818,10085075,10061758,10061758,10061758,10061758,10061758,10061758,10012818,10061758,10012818,10012818	Diffuse large B-cell lymphoma(弥漫性大 B 细胞淋巴瘤)	10012818	PS	KYMRIAH	INTRAVENOUS DRIP			Suspension for infusion	TISAGENLECLEUCEL	57	Female	≥45，＜65	Serious	Physician(医师)	YES	NO	NO	YES	NO	NO	YES	-532	1	10002034	Blood and lymphatic system disorders	10005329	Anaemias nonhaemolytic and marrow depression	10002086	Anaemias NEC
184966051	18496605	20201006	20201112	NOVARTIS	61	YR	F			MD	20	4	PL	PL	10001507,10002034,10003988,10049848,10061019,10059750,10011575,10053805,10061108,10013990,10014581,10083347,10063322,10068357,10029354,10030942,10033371,10043554,10044565	19	HO;LT;OT		20200915	10012818,10070592,10070592	Diffuse large B-cell lymphoma(弥漫性大 B 细胞淋巴瘤)	10012818	PS	KYMRIAH	INTRAVENOUS DRIP				TISAGENLECLEUCEL	61	Female	≥45，＜65	Serious	Physician(医师)	YES	YES	NO	NO	NO	NO	YES	21	2	10002034	Blood and lymphatic system disorders	10005329	Anaemias nonhaemolytic and marrow depression	10002086	Anaemias NEC
154402375	15440237	20180910	20191105	NOVARTIS	30	YR	F	50	KG	MD	19	4	FR	FR	10000486,10001497,10002034,10002847,10003119,10005370,10065553,10074170,10007617,10009346,10009802,10052015,10012818,10014625,10017533,10017693,10071583,10020431,10020646,10020952,10021036,10021097,10023676,10025280,10051398,10077361,10029354,10037660,10038540,10038664,10038687,10039906,10040047,10043554,10045170,10067080	36	DE;HO;OT		20180907	10012818,10061758,10061758	Diffuse large B-cell lymphoma(弥漫性大 B 细胞淋巴瘤)	10012818	PS	TISAGENLECLEUCEL.	INTRAVENOUS (NOT OTHERWISE S			SUSPENSION FOR INJECTION	TISAGENLECLEUCEL	30	Female	≥18，＜45	Serious	Physician(医师)	NO	YES	NO	YES	NO	NO	YES	3	3	10002034	Blood and lymphatic system disorders	10005329	Anaemias nonhaemolytic and marrow depression	10002086	Anaemias NEC
206615504	20661550	20201017	20230404	NOVARTIS	13	YR	M	25.6	KG	MD	23	2	JP	JP	10063620,10002034,10006825,10074170,10007554,10052015,10016288,10018884,10020431,10025256,10051398,10029366,10035528,10037660,10040250,10045170,10047942	17	DE;HO;OT		20201005	10063620,10063620,10063620,10063620,10063620,10061758,10061758,10070592	Acute lymphocytic leukaemia recurrent(急性淋巴细胞性白血病复发)	10063620	PS	KYMRIAH	INTRAVENOUS DRIP			Suspension for infusion	TISAGENLECLEUCEL	13	Male	＜18	Serious	Physician(医师)	NO	YES	NO	YES	NO	NO	YES	12	2	10002034	Blood and lymphatic system disorders	10005329	Anaemias nonhaemolytic and marrow depression	10002086	Anaemias NEC
172408474	17240847	20191216	20200714	NOVARTIS	67	YR	F	57.7	KG	HP	20	3	US	US	10000081,10000631,10002034,10059570,10052015,10013968,10016256,10021036,10024384,10025256,10025327,10028411,10028813,10029354,10029366,10071067,10037660,10047942	18	HO;OT		20191216	10012818,10061758,10061758	Diffuse large B-cell lymphoma(弥漫性大 B 细胞淋巴瘤)	10012818	PS	KYMRIAH	INTRAVENOUS (NOT OTHERWISE S				TISAGENLECLEUCEL	67	Female	≥65，＜75	Serious	Pharmacist(药师)	NO	YES	NO	NO	NO	NO	YES	0	3	10002034	Blood and lymphatic system disorders	10005329	Anaemias nonhaemolytic and marrow depression	10002086	Anaemias NEC
165825287	16582528	20190620	20220531	NOVARTIS	70	YR	M	111	KG	HP	22	2	US	US	10002034,10003662,10006825,10008479,10010305,10052015,10014387,10016256,10016288,10017577,10018884,10019211,10021027,10021097,10083347,10061255,10049773,10025482,10027175,10048294,10029350,10034474,10034484,10035528,10035664,10037660,10040250,10051017,10043071,10058267	30	HO		20190620	10012818,10070592,10070592,10070592,10029354,10035664,10070592,10070592,10070592,10070592,10070592,10070592,10037660,10033371,10070592,10013946,10070592,10010774,10070592,10070592,10070592,10070592,10070592,10070592,10070592,10033371,10028813,10033371,10061758,10070592,10061758,10070592,10070592,10070592,10005488	Diffuse large B-cell lymphoma(弥漫性大 B 细胞淋巴瘤)	10012818	PS	KYMRIAH	INTRAVENOUS (NOT OTHERWISE S	17	ML	DISPERSION FOR INFUSION	TISAGENLECLEUCEL	70	Male	≥65，＜75	Serious	Pharmacist(药师)	NO	YES	NO	NO	NO	NO	NO	0	1	10002034	Blood and lymphatic system disorders	10005329	Anaemias nonhaemolytic and marrow depression	10002086	Anaemias NEC
186828593	18682859	20201109	20210215	NOVARTIS			F			MD	21	1	BE	BE	10002034,10065553,10052015,10066274,10011906,10012821,10021097,10083347,10051398,10029354,10037660,10038435,10043554	13	DE;OT		20201109	10012821	Diffuse large B-cell lymphoma recurrent(复发性弥漫性大 B 细胞淋巴瘤)	10012821	PS	KYMRIAH	UNKNOWN				TISAGENLECLEUCEL		Female	NS	Serious	Physician(医师)	NO	NO	NO	YES	NO	NO	YES	0	1	10002034	Blood and lymphatic system disorders	10005329	Anaemias nonhaemolytic and marrow depression	10002086	Anaemias NEC
200417936	20041793	20211012	20220506	NOVARTIS	86	YR	M	72	KG	MD	22	2	US	US	10002034,10005750,10006825,10010305,10052015,10012174,10016256,10056291,10028813,10037660,10037844,10037867,10040250,10043071,10047700	15	LT;OT		20211012	10012818,10012818,10070592,10062060,10070592,10012818,10070592,10070592,10070592,10070592,10070592,10070592,10070592,10070592,10070592,10070592,10070592,10070592,10004446	Diffuse large B-cell lymphoma(弥漫性大 B 细胞淋巴瘤)	10012818	PS	KYMRIAH	INTRAVENOUS (NOT OTHERWISE S			Suspension for infusion	TISAGENLECLEUCEL	86	Male	75≤	Serious	Physician(医师)	YES	NO	NO	NO	NO	NO	YES	0	1	10002034	Blood and lymphatic system disorders	10005329	Anaemias nonhaemolytic and marrow depression	10002086	Anaemias NEC
214984231	21498423	20211230	20221024	NOVARTIS	69	YR	M			MD	22	4	HR	HR	10001507,10002034,10084268,10052015,10066274,10012818,10051125,10083347,10024384,10025327,10051398,10028584,10029354,10033661,10037844,10043554,10070863	17	DE;OT		20211230	10012818	Diffuse large B-cell lymphoma(弥漫性大 B 细胞淋巴瘤)	10012818	PS	KYMRIAH	INTRAVENOUS (NOT OTHERWISE S			Dispersion for infusion	TISAGENLECLEUCEL	69	Male	≥65，＜75	Serious	Physician(医师)	NO	NO	NO	YES	NO	NO	YES	0	2	10002034	Blood and lymphatic system disorders	10005329	Anaemias nonhaemolytic and marrow depression	10002086	Anaemias NEC
169268673	16926867	20190920	20210806	NOVARTIS	17	YR	M	51.8	KG	MD	21	3	US	US	10082866,10001551,10002034,10008531,10052015,10061428,10064687,10014625,10016288,10019211,10020635,10020711,10021097,10025256,10027452,10059282,10029366,10035528,10040752,10043071,10047942	21	HO;LT;OT		20190917	10000846,10000846,10000846	Acute lymphocytic leukaemia(急性淋巴性细胞白血病)	10000846	PS	KYMRIAH	INTRAVENOUS (NOT OTHERWISE S				TISAGENLECLEUCEL	17	Male	＜18	Serious	Physician(医师)	YES	YES	NO	NO	NO	NO	YES	3	3	10002034	Blood and lymphatic system disorders	10005329	Anaemias nonhaemolytic and marrow depression	10002086	Anaemias NEC
181741466	18174146	20201123	20220412	NOVARTIS	22	YR	M	92	KG	MD	22	2	US	US	10000060,10000081,10000097,10069339,10063620,10002034,10002855,10003210,10003598,10005287,10005288,10005395,10005420,10005425,10005482,10005483,10005557,10049471,10050196,10005802,10005839,10005851,10005860,10005861,10007196,10007223,10008796,10010774,10052015,10061124,10016750,10016807,10018838,10018884,10021015,10021036,10021097,10026995,10027878,10029164,10029883,10030124,10053762,10068319,100…	55	HO;OT		20200610	10000846,10019641,10019641,10036898,10036898,10036898,10036898,10036898,10081601,10070592,10070592,10070592,10070592,10070592,10070592,10070592,10070592,10061024,10020772,10036898,10070592,10070592,10005861,10070592,10070592,10070592,10070592,10070592,10020772,10070592,10061758,10070592,10070592,10070592,10070592,10070592,10070592,10070592,10070592,10061758,10070592,10070592,10070592,10070592,100…	Acute lymphocytic leukaemia(急性淋巴性细胞白血病)	10000846	PS	KYMRIAH	INTRAVENOUS (NOT OTHERWISE S			DISPERSION FOR INFUSION	TISAGENLECLEUCEL	22	Male	≥18，＜45	Serious	Physician(医师)	NO	YES	NO	NO	NO	NO	YES	166	6	10002034	Blood and lymphatic system disorders	10005329	Anaemias nonhaemolytic and marrow depression	10002086	Anaemias NEC
162119453	16211945	20190103	20210805	NOVARTIS						HP	21	3	US	US	10002034,10016173,10020711,10065755,10025256,10029366,10067621,10037660,10037868,10046306,10047942	11	HO;OT		20181127	10000846	Acute lymphocytic leukaemia(急性淋巴性细胞白血病)	10000846	PS	KYMRIAH	UNKNOWN				TISAGENLECLEUCEL		Not Specified	NS	Serious	Pharmacist(药师)	NO	YES	NO	NO	NO	NO	YES	37	1	10002034	Blood and lymphatic system disorders	10005329	Anaemias nonhaemolytic and marrow depression	10002086	Anaemias NEC
189376473	18937647	20200303	20220705	NOVARTIS	69	YR	M	62.9	KG	MD	22	3	JP	JP	10002034,10066274,10012821,10018884,10051792,10051398,10027459,10028533,10029377,10035528,10037660	11	DE;OT		20200303	10012821,10085075,10012821,10012821,10012821,10012821,10012821,10012821,10085075,10012821	Diffuse large B-cell lymphoma recurrent(复发性弥漫性大 B 细胞淋巴瘤)	10012821	PS	KYMRIAH	INTRAVENOUS (NOT OTHERWISE S			Suspension for infusion	TISAGENLECLEUCEL	69	Male	≥65，＜75	Serious	Physician(医师)	NO	NO	NO	YES	NO	NO	YES	0	1	10002034	Blood and lymphatic system disorders	10005329	Anaemias nonhaemolytic and marrow depression	10002086	Anaemias NEC
221101202	22110120	20221108	20230526	NOVARTIS	5	YR	M	15.1	KG	HP	23	2	US	US	10001497,10002034,10003997,10005595,10006825,10007515,10010774,10052015,10058666,10061428,10016581,10020646,10020669,10020772,10021097,10025256,10077361,10028813,10029366,10035528,10037063,10040752,10043089,10062188,10047942	25	DE;OT		20221108	10000846,10036500,10054128	Acute lymphocytic leukaemia(急性淋巴性细胞白血病)	10000846	PS	KYMRIAH	INTRAVENOUS (NOT OTHERWISE S			CELL SUSPENSION FOR INJECTION	TISAGENLECLEUCEL	5	Male	＜18	Serious	Pharmacist(药师)	NO	NO	NO	YES	NO	NO	YES	0	2	10002034	Blood and lymphatic system disorders	10005329	Anaemias nonhaemolytic and marrow depression	10002086	Anaemias NEC
221657921	22165792	20201203	20230403	NOVARTIS	66	YR	F	56.8	KG	MD	23	2	JP	JP	10002034,10008118,10052015,10020983,10029366,10035528,10037660	7	DE;OT		20201201	10012821,10085075	Diffuse large B-cell lymphoma recurrent(复发性弥漫性大 B 细胞淋巴瘤)	10012821	PS	KYMRIAH	INTRAVENOUS DRIP			Suspension for infusion	TISAGENLECLEUCEL	66	Female	≥65，＜75	Serious	Physician(医师)	NO	NO	NO	YES	NO	NO	YES	2	1	10002034	Blood and lymphatic system disorders	10005329	Anaemias nonhaemolytic and marrow depression	10002086	Anaemias NEC
220064303	22006430	20210521	20230417	NOVARTIS	70	YR	F			MD	23	2	US	US	10000636,10001551,10002034,10003481,10003997,10059570,10010774,10052015,10020646,10020679,10020942,10020947,10020993,10021015,10021027,10021036,10022595,10025256,10029366,10030124,10035528,10047942	22	OT		20210521	10012818	Diffuse large B-cell lymphoma(弥漫性大 B 细胞淋巴瘤)	10012818	PS	KYMRIAH	INTRAVENOUS (NOT OTHERWISE S			Suspension for infusion	TISAGENLECLEUCEL	70	Female	≥65，＜75	Serious	Physician(医师)	NO	NO	NO	NO	NO	NO	YES	0	3	10002034	Blood and lymphatic system disorders	10005329	Anaemias nonhaemolytic and marrow depression	10002086	Anaemias NEC
223792571	22379257		20230529	NOVARTIS				105	KG	CN	23	2	US	US	10002034,10029354,10047895	3	OT		20230420	10085128	Follicular lymphoma(滤泡性淋巴瘤)	10085128	PS	KYMRIAH	INTRAVENOUS (NOT OTHERWISE S			Dispersion for infusion	TISAGENLECLEUCEL		Not Specified	NS	Serious	Consumer(消费者)	NO	NO	NO	NO	NO	NO	YES		1	10002034	Blood and lymphatic system disorders	10005329	Anaemias nonhaemolytic and marrow depression	10002086	Anaemias NEC
219303652	21930365	20210122	20230408	NOVARTIS	66	YR	M			HP	23	2	US	US	10002034,10003481,10059570,10008531,10016256,10020947,10025256,10029366,10035528,10047942	10	OT		20210122	10012818,10049438,10049438,10049438	Diffuse large B-cell lymphoma(弥漫性大 B 细胞淋巴瘤)	10012818	PS	KYMRIAH	INTRAVENOUS (NOT OTHERWISE S			Suspension for infusion	TISAGENLECLEUCEL	66	Male	≥65，＜75	Serious	Pharmacist(药师)	NO	NO	NO	NO	NO	NO	YES	0	1	10002034	Blood and lymphatic system disorders	10005329	Anaemias nonhaemolytic and marrow depression	10002086	Anaemias NEC
167224953	16722495	20190111	20191223	NOVARTIS	8	YR	F	34.2	KG	MD	19	4	CA	CA	10002156,10064687,10015150,10016288,10065187,10035664,10037660,10041662,10058080	9	HO;OT		20190312	10000846,10036898,10036898,10020772,10005595,10036898,10036898,10036898,10036898,10036898,10049924,10036898	Acute lymphocytic leukaemia(急性淋巴性细胞白血病)	10000846	PS	CTL019(RE-GEN)	INTRAVENOUS (NOT OTHERWISE S			INJECTION	TISAGENLECLEUCEL	8	Female	＜18	Serious	Physician(医师)	NO	YES	NO	NO	NO	NO	YES	-60	1	10002156	Gastrointestinal disorders	10017947	Gastrointestinal conditions NEC	10017943	Gastrointestinal fistulae
199633811	19963381		20211018	NOVARTIS	70	YR	M			HP	21	4	CA	CA	10002198,10005750,10005911,10052015,10019303,10033318,10038712	7	OT			10070592	Product used for unknown indication(产品使用的适应症不明)	10070592	PS	KYMRIAH	INTRAVENOUS (NOT OTHERWISE S				TISAGENLECLEUCEL	70	Male	≥65，＜75	Serious	Pharmacist(药师)	NO	NO	NO	NO	NO	NO	YES		1	10002198	Immune system disorders	10021428	Allergic conditions	10001708	Anaphylactic and anaphylactoid responses
211794963	21179496		20221209	NOVARTIS	10	YR	F			MD	22	4	IT	IT	10002198,10002199,10006093,10085091,10007617,10052015,10052140,10052076,10021097,10070721,10024855,10052894,10037660,10038687,10038695,10039906,10040250,10043089	18	DE;OT			10000846,10070592,10070592,10070592,10070592,10070592,10070592,10070592,10070592	Acute lymphocytic leukaemia(急性淋巴性细胞白血病)	10000846	PS	KYMRIAH	INTRAVENOUS (NOT OTHERWISE S			Dispersion for infusion	TISAGENLECLEUCEL	10	Female	＜18	Serious	Physician(医师)	NO	NO	NO	YES	NO	NO	YES		1	10002198	Immune system disorders	10021428	Allergic conditions	10001708	Anaphylactic and anaphylactoid responses
157194111	15719411	20170210	20181213	NOVARTIS	5	YR	F	21.1	KG	CN	18	4	US	US	10002198,10007882,10009802,10052015,10064687,10014625,10016288,10017955,10021143,10061259	10	HO		20170208	10000846,10070592,10061758,10061758,10070592,10070592,10070592,10070592,10070592	Acute lymphocytic leukaemia(急性淋巴性细胞白血病)	10000846	PS	KYMRIAH	INTRAVENOUS (NOT OTHERWISE S	10	PCT	INJECTION	TISAGENLECLEUCEL	5	Female	＜18	Serious	Consumer(消费者)	NO	YES	NO	NO	NO	NO	NO	2	1	10002198	Immune system disorders	10021428	Allergic conditions	10001708	Anaphylactic and anaphylactoid responses
181184343	18118434	20200612	20200808	NOVARTIS	18	YR	F	49	KG	CN	20	3	US	US	10002198,10052015,10012174,10013573,10013968,10019211,10021097,10028813,10029350,10037660,10044565,10047571,10047700	13	OT		20200608	10063620	Acute lymphocytic leukaemia recurrent(急性淋巴细胞性白血病复发)	10063620	PS	KYMRIAH	INTRAVENOUS (NOT OTHERWISE S				TISAGENLECLEUCEL	18	Female	≥18，＜45	Serious	Consumer(消费者)	NO	NO	NO	NO	NO	NO	YES	4	1	10002198	Immune system disorders	10021428	Allergic conditions	10001708	Anaphylactic and anaphylactoid responses
159911485	15991148	20190212	20220505	NOVARTIS	6	YR	F	20	KG	HP	22	2	US	US	10002198,10003553,10015150,10015967,10015993,10016825,10021143,10051792,10024570,10075203,10028813,10037844,10042727,10082490,10046735,10047924	16	HO		20190212	10063620,10070592,10070592,10070592,10070592,10070592,10070592	Acute lymphocytic leukaemia recurrent(急性淋巴细胞性白血病复发)	10063620	PS	KYMRIAH	INTRAVENOUS (NOT OTHERWISE S			DISPERSION FOR INFUSION	TISAGENLECLEUCEL	6	Female	＜18	Serious	Pharmacist(药师)	NO	YES	NO	NO	NO	NO	NO	0	1	10002198	Immune system disorders	10021428	Allergic conditions	10001708	Anaphylactic and anaphylactoid responses
211794963	21179496		20221209	NOVARTIS	10	YR	F			MD	22	4	IT	IT	10002198,10002199,10006093,10085091,10007617,10052015,10052140,10052076,10021097,10070721,10024855,10052894,10037660,10038687,10038695,10039906,10040250,10043089	18	DE;OT			10000846,10070592,10070592,10070592,10070592,10070592,10070592,10070592,10070592	Acute lymphocytic leukaemia(急性淋巴性细胞白血病)	10000846	PS	KYMRIAH	INTRAVENOUS (NOT OTHERWISE S			Dispersion for infusion	TISAGENLECLEUCEL	10	Female	＜18	Serious	Physician(医师)	NO	NO	NO	YES	NO	NO	YES		2	10002199	Immune system disorders	10021428	Allergic conditions	10001708	Anaphylactic and anaphylactoid responses
199560355	19956035	20210904	20211228	NOVARTIS	20	YR	F	83.9	KG	HP	21	4	US	US	10069339,10002034,10002216,10003917,10005191,10053166,10009657,10010305,10050584,10052015,10061428,10014418,10015150,10016256,10017523,10019948,10020772,10021425,10024384,10025476,10029350,10062959,10033425,10033661,10033733,10034474,10035598,10037087,10037549,10037660,10037844,10038695,10039807,10039906,10040070,10042938,10052366,10043554,10046543,10046735	40	DE;HO;OT		20210831	10000846,10070592,10028813,10070592,10070592,10070592,10070592,10070592,10019948,10019948,10070592,10019948,10049085,10049085,10049085,10049085,10070592,10033371,10070592,10070592,10070592,10070592,10070592,10070592,10070592,10070592,10070592,10070592,10070592,10070592,10070592,10070592	Acute lymphocytic leukaemia(急性淋巴性细胞白血病)	10000846	PS	KYMRIAH	INTRAVENOUS (NOT OTHERWISE S			DISPERSION FOR INFUSION	TISAGENLECLEUCEL	20	Female	≥18，＜45	Serious	Pharmacist(药师)	NO	YES	NO	YES	NO	NO	YES	4	3	10002216	Immune system disorders	10021428	Allergic conditions	10001708	Anaphylactic and anaphylactoid responses
175624772	17562477		20201106	NOVARTIS	18	YR	M			MD	20	4	US	US	10001497,10002368,10010305,10012378,10020983,10025256,10029350,10033775,10061603	9	OT		20190128	10025270,10061758,10061758	Lymphocytic leukaemia(淋巴细胞性白血病)	10025270	PS	KYMRIAH	INTRAVENOUS (NOT OTHERWISE S				TISAGENLECLEUCEL	18	Male	≥18，＜45	Serious	Physician(医师)	NO	NO	NO	NO	NO	NO	YES		2	10002368	Psychiatric disorders	10037175	Mood disorders and disturbances NEC	10027946	Emotional and mood disturbances NEC
167112695	16711269	20190324	20220603	NOVARTIS	67	YR	M	85	KG	MD	22	2	US	US	10001053,10002424,10006482,10011224,10011831,10012818,10013887,10013950,10013968,10016256,10021097,10023891,10024570,10025482,10051398,10028116,10030094,10056872,10035664,10037087,10037660,10037844,10040047,10042674,10043528,10046735,10047924	27	DE;HO;OT		20190306	10012818,10070592,10070592,10070592,10070592,10070592,10070592,10070592,10070592,10070592,10070592,10070592,10070592,10070592,10070592,10070592,10070592,10070592,10070592,10070592,10070592,10070592	Diffuse large B-cell lymphoma(弥漫性大 B 细胞淋巴瘤)	10012818	PS	KYMRIAH	INTRAVENOUS (NOT OTHERWISE S			DISPERSION FOR INFUSION	TISAGENLECLEUCEL	67	Male	≥65，＜75	Serious	Physician(医师)	NO	YES	NO	YES	NO	NO	YES	18	2	10002424	Skin and subcutaneous tissue disorders	10040785	Angioedema and urticaria	10002426	Angioedemas
202899681	20289968	20211230	20220104	NOVARTIS						HP	22	1	US	US	10002424,10065169	2	HO;OT		20211228	10012818	Diffuse large B-cell lymphoma(弥漫性大 B 细胞淋巴瘤)	10012818	PS	KYMRIAH	INTRAVENOUS (NOT OTHERWISE S			DISPERSION FOR INFUSION	TISAGENLECLEUCEL		Not Specified	NS	Serious	Pharmacist(药师)	NO	YES	NO	NO	NO	NO	YES	2	1	10002424	Skin and subcutaneous tissue disorders	10040785	Angioedema and urticaria	10002426	Angioedemas
162506541	16250654	20190306	20190426	FDA-CTU	67	YR	M	85	KG		19	2	US	US	10002424,10061818,10035664,10038695,10040047,10043528	6	HO;OT		20190306	10012818	Diffuse large B-cell lymphoma(弥漫性大 B 细胞淋巴瘤)	10012818	PS	KYMRIAH	INTRAVENOUS DRIP				TISAGENLECLEUCEL	67	Male	≥65，＜75	Serious	Not Specified	NO	YES	NO	NO	NO	NO	YES	0	1	10002424	Skin and subcutaneous tissue disorders	10040785	Angioedema and urticaria	10002426	Angioedemas
195722751	19572275	20210619	20210716	NOVARTIS	73	YR	M	81	KG	HP	21	3	FR	FR	10002424	1	HO		20210615	10012818,10052015	Diffuse large B-cell lymphoma(弥漫性大 B 细胞淋巴瘤)	10012818	PS	KYMRIAH	INTRAVENOUS (NOT OTHERWISE S				TISAGENLECLEUCEL	73	Male	≥65，＜75	Serious	Pharmacist(药师)	NO	YES	NO	NO	NO	NO	NO	4	1	10002424	Skin and subcutaneous tissue disorders	10040785	Angioedema and urticaria	10002426	Angioedemas
204341753	20434175	20220117	20220303	NOVARTIS	64	YR	F	60	KG	HP	22	1	US	US	10002424,10003598,10006448,10011224,10052015,10012735,10013950,10013952,10021097,10083347,10029350,10075243,10068319,10033318,10034023,10061352,10056342,10037660,10039408,10042674,10042682,10080901	22	HO;OT		20220117	10012822,10068723,10033371,10033371,10070592,10070592,10037660,10070592,10067768,10029354,10067768,10070592,10067768,10070592,10028411,10002781,10024044,10036790,10068723,10054977,10054977,10054977,10002781,10070592,10070592,10049087,10070592,10047924,10013968,10024044,10067768	Diffuse large B-cell lymphoma refractory(难治性弥漫性大 B 细胞淋巴瘤)	10012822	PS	KYMRIAH	INTRAVENOUS (NOT OTHERWISE S			DISPERSION FOR INFUSION	TISAGENLECLEUCEL	64	Female	≥45，＜65	Serious	Pharmacist(药师)	NO	YES	NO	NO	NO	NO	YES	0	1	10002424	Skin and subcutaneous tissue disorders	10040785	Angioedema and urticaria	10002426	Angioedemas
157594954	15759495	20181115	20191024	NOVARTIS	15	YR	M	82.6	KG	MD	19	4	US	US	10000060,10000081,10000846,10001497,10001946,10002528,10002974,10003445,10003598,10005287,10059569,10005364,10005395,10005420,10005483,10005557,10005630,10005654,10005708,10049471,10005724,10005803,10005839,10005851,10060898,10007223,10008469,10009346,10009802,10010305,10011224,10052015,10012218,10012735,10013968,10014387,10014418,10014625,10016256,10020919,10062693,10058061,10018836,10018838,100…	84	DE;HO;LT;OT		20181107	10000846,10070592,10070592,10070592,10070592,10070592,10070592,10070592,10070592,10070592,10070592,10070592,10070592,10070592,10070592,10070592,10070592,10070592,10070592,10070592,10070592,10070592,10070592,10070592,10070592,10070592,10070592,10070592,10070592,10070592,10070592,10070592,10070592,10070592,10070592,10070592,10070592,10070592,10070592,10070592,10070592,10070592,10070592,10070592,100…	Acute lymphocytic leukaemia(急性淋巴性细胞白血病)	10000846	PS	KYMRIAH	INTRAVENOUS (NOT OTHERWISE S				TISAGENLECLEUCEL	15	Male	＜18	Serious	Physician(医师)	YES	YES	NO	YES	NO	NO	YES	8	6	10002528	Investigations	10022891	Metabolic, nutritional and blood gas investigations	10027432	Blood gas and acid base analyses
162405313	16240531	20190212	20200103	NOVARTIS	11	MON	M	9	KG	MD	20	1	US	US	10056519,10000636,10001551,10001945,10002034,10002528,10003481,10062274,10005287,10005395,10005420,10005482,10005520,10005557,10005630,10005655,10049471,10005724,10005802,10005839,10005850,10007189,10007223,10009802,10052015,10061428,10013442,10018830,10018838,10071583,10020488,10020772,10021143,10022595,10025256,10027880,10071662,10029366,10071067,10033645,10035528,10035598,10051986,10057030,100…	57	LT;OT		20190211	10000830,10070592,10070592,10070592,10070592,10070592,10051284,10070592,10061758,10070592,10070592,10070592,10070592,10070592,10070592,10070592,10070592,10070592,10070592,10070592,10061758,10070592,10070592,10070592,10070592,10070592,10070592,10070592,10070592,10061758,10070592,10070592,10070592,10070592,10070592,10070592,10070592,10070592,10061758,10070592,10070592,10070592,10070592,10070592,100…	Acute leukaemia(急性白血病)	10000830	PS	KYMRIAH	INTRAVENOUS DRIP	10	ML		TISAGENLECLEUCEL	0.916667	Male	＜18	Serious	Physician(医师)	YES	NO	NO	NO	NO	NO	YES	1	6	10002528	Investigations	10022891	Metabolic, nutritional and blood gas investigations	10027432	Blood gas and acid base analyses
159972944	15997294	20181115	20200417	NOVARTIS	15	YR	M	82	KG	MD	20	2	US	US	10000060,10000081,10000846,10001497,10001946,10002528,10002974,10003445,10003598,10005287,10059569,10005364,10005395,10005420,10005483,10005557,10005630,10005654,10005708,10049471,10005724,10005803,10005839,10005851,10060898,10007223,10008469,10009346,10009802,10010305,10011224,10052015,10012218,10012735,10013968,10014387,10014418,10014625,10016256,10020919,10062693,10058061,10018836,10018838,100…	84	DE;HO;LT;OT		20181107	10000846,10070592,10070592,10070592,10070592,10070592,10070592,10070592,10070592,10070592,10070592,10070592,10070592,10070592,10070592,10070592,10070592,10070592,10070592,10070592,10070592,10070592,10070592,10070592,10070592,10070592,10070592,10070592,10070592,10070592,10070592,10070592,10070592,10070592,10070592,10070592,10070592,10070592,10070592,10070592,10070592,10070592,10070592,10070592,100…	Acute lymphocytic leukaemia(急性淋巴性细胞白血病)	10000846	PS	KYMRIAH	INTRAVENOUS (NOT OTHERWISE S				TISAGENLECLEUCEL	15	Male	＜18	Serious	Physician(医师)	YES	YES	NO	YES	NO	NO	YES	8	6	10002528	Investigations	10022891	Metabolic, nutritional and blood gas investigations	10027432	Blood gas and acid base analyses
173972012	17397201	20180313	20200415	NOVARTIS	9	YR	M			HP	20	2	US	US	10052015,10021097,10021143,10002535,10037660,10040070,10043071,10045555	8	LT;OT		20180312	10000846	Acute lymphocytic leukaemia(急性淋巴性细胞白血病)	10000846	PS	KYMRIAH	INTRAVENOUS (NOT OTHERWISE S	1	DF		TISAGENLECLEUCEL	9	Male	＜18	Serious	Pharmacist(药师)	YES	NO	NO	NO	NO	NO	YES	1	4	10002535	Eye disorders	10015919	Ocular neuromuscular disorders	10030061	Pupil disorders
169835141	16983514	20190905	20190917	FDA-CTU	62	YR	F	70.1	KG	OT	19	4	US	US	10000486,10069339,10000891,10002847,10002910,10062599,10003658,10005521,10005635,10006093,10060898,10057668,10066338,10052015,10058319,10050380,10014408,10016256,10018884,10071583,10018964,10019027,10019303,10020772,10020937,10021097,10025280,10048294,10048334,10028372,10033318,10072564,10035598,10037313,10037394,10037437,10037466,10037469,10002535,10037660,10040250,10058571,10042334,10043071,100…	47	DE	HP	20190821	10012818	Diffuse large B-cell lymphoma(弥漫性大 B 细胞淋巴瘤)	10012818	PS	KYMRIAH	Not Specified				TISAGENLECLEUCEL	62	Female	≥45，＜65	Serious	Other health-professional(其他健康专业人员)	NO	NO	NO	YES	NO	NO	NO	15	39	10002535	Eye disorders	10015919	Ocular neuromuscular disorders	10030061	Pupil disorders
183411826	18341182	20200609	20220412	NOVARTIS	69	YR	M	112.1	KG	HP	22	2	US	US	10002535,10080721,10010305,10052015,10016322,10021143,10029983,10037660	8	OT		20200608	10012822,10054977,10002781,10020751,10020751,10022437,10053468,10053468,10020772,10053468,10049087,10049085,10064736,10036898,10049085,10020751,10081601	Diffuse large B-cell lymphoma refractory(难治性弥漫性大 B 细胞淋巴瘤)	10012822	PS	KYMRIAH	INTRAVENOUS (NOT OTHERWISE S	33	ML	DISPERSION FOR INFUSION	TISAGENLECLEUCEL	69	Male	≥65，＜75	Serious	Pharmacist(药师)	NO	NO	NO	NO	NO	NO	YES	1	1	10002535	Eye disorders	10015919	Ocular neuromuscular disorders	10030061	Pupil disorders
171406675	17140667	20190917	20210730	NOVARTIS	20	YR	M			MD	21	3	AU	AU	10063620,10007686,10052015,10066274,10021097,10083347,10053762,10071067,10002535,10037660	10	HO;OT		20190911	10000846	Acute lymphocytic leukaemia(急性淋巴性细胞白血病)	10000846	PS	KYMRIAH	UNKNOWN			SUSPENSION FOR INFUSION	TISAGENLECLEUCEL	20	Male	≥18，＜45	Serious	Physician(医师)	NO	YES	NO	NO	NO	NO	YES	6	9	10002535	Eye disorders	10015919	Ocular neuromuscular disorders	10030061	Pupil disorders
1612814010	16128140	20180208	20220503	NOVARTIS	18	YR	F			HP	22	2	US	US	10002653,10080721,10011224,10016322,10017918,10019211,10080284,10065973,10023644,10051398,10027175,10059282,10028763,10030247,10038683	15	OT		20180208	10000846,10070592	Acute lymphocytic leukaemia(急性淋巴性细胞白血病)	10000846	PS	KYMRIAH	INTRAVENOUS (NOT OTHERWISE S			DISPERSION FOR INFUSION	TISAGENLECLEUCEL	18	Female	≥18，＜45	Serious	Pharmacist(药师)	NO	NO	NO	NO	NO	NO	YES	0	1	10002653	Nervous system disorders	10029205	Cranial nerve disorders (excl neoplasms)	10011305	Olfactory nerve disorders
205945804	20594580		20220812	NOVARTIS	26	YR	F			MD	22	3	US	US	10063620,10002793,10003997,10009657,10009887,10072268,10016288,10021328,10058856,10079987,10028813,10058923,10040070,10047700	14	HO;OT		201901	10000846	Acute lymphocytic leukaemia(急性淋巴性细胞白血病)	10000846	PS	KYMRIAH	INTRAVENOUS (NOT OTHERWISE S			DISPERSION FOR INFUSION	TISAGENLECLEUCEL	26	Female	≥18，＜45	Serious	Physician(医师)	NO	YES	NO	NO	NO	NO	YES		2	10002793	Investigations	10022891	Microbiology and serology investigations	10027529	Microbiology and serology tests NEC
214242212	21424221	20190701	20221013	NOVARTIS						MD	22	4	DE	DE	10000636,10001551,10002832,10003481,10005395,10005520,10049471,10050196,10009746,10009754,10009770,10009787,10052015,10061124,10071583,10019303,10022595,10077361,10037050,10037063,10037660,10040250	22	DE;HO;OT		20190703	10012818	Diffuse large B-cell lymphoma(弥漫性大 B 细胞淋巴瘤)	10012818	PS	KYMRIAH	INTRAVENOUS DRIP			Dispersion for infusion	TISAGENLECLEUCEL		Not Specified	NS	Serious	Physician(医师)	NO	YES	NO	YES	NO	NO	YES	-2	3	10002832	Congenital, familial and genetic disorders	10010331	Blood and lymphatic system disorders congenital	10005330	Coagulation disorders congenital
211439848	21143984	20220601	20230817	NOVARTIS	56	YR	F			MD	23	3	CZ	CZ	10002034,10002847,10003658,10006148,10064913,10006440,10007515,10009657,10058854,10012735,10012818,10012822,10013442,10013709,10013969,10016256,10076267,10017944,10056995,10064676,10056522,10020646,10020669,10021021,10021137,10049694,10051398,10027417,10048334,10077361,10033318,10034567,10061354,10036790,10037368,10037515,10038435,10038683,10040070,10040250,10041349,10077116,10043554	43	DE;HO;OT		202105	10012818,10014893,10003658,10062016,10009657,10014893,10014893,10014893,10070592	Diffuse large B-cell lymphoma(弥漫性大 B 细胞淋巴瘤)	10012818	PS	KYMRIAH	INTRAVENOUS (NOT OTHERWISE S			Dispersion for infusion	TISAGENLECLEUCEL	56	Female	≥45，＜65	Serious	Physician(医师)	NO	YES	NO	YES	NO	NO	YES		2	10002847	Renal and urinary disorders	10038359	Renal disorders (excl nephropathies)	10038430	Renal failure and impairment
202315561	20231556	20211102	20211223	FDA-CTU	70	YR	F	81.7	KG	MD	21	4	US		10000081,10069339,10002847,10002948,10002974,10003504,10010305,10052015,10066274,10017955,10018867,10018875,10071583,10020869,10020919,10051125,10083347,10023676,10024264,10077692,10025102,10027141,10061284,10048294,10033661,10065381,10058151,10037660,10038687,10040250,10040560	31	HO		20211102	10012818	Diffuse large B-cell lymphoma(弥漫性大 B 细胞淋巴瘤)	10012818	PS	TISAGENLECLEUCEL	INTRAVENOUS (NOT OTHERWISE S				TISAGENLECLEUCEL	70	Female	≥65，＜75	Serious	Physician(医师)	NO	YES	NO	NO	NO	NO	NO	0	3	10002847	Renal and urinary disorders	10038359	Renal disorders (excl nephropathies)	10038430	Renal failure and impairment
157600463	15760046	20181028	20210819	NOVARTIS	18	YR	M	82.3	KG	HP	21	3	US	US	10000097,10069339,10001053,10002847,10005364,10005483,10005851,10005861,10008635,10009802,10011224,10052015,10012821,10014866,10016256,10016288,10020919,10071583,10019670,10020583,10051125,10021015,10021058,10021143,10061598,10069826,10023129,10051398,10077361,10058117,10033546,10033661,10036142,10037660,10062237,10040250,10041660,10043071,10043089,10043554,10054889	41	DE;HO;OT		20181011	10012818,10070592,10070592,10070592,10070592,10070592,10070592,10070592,10070592,10070592,10081389,10070592,10070592,10070592,10070592,10070592	Diffuse large B-cell lymphoma(弥漫性大 B 细胞淋巴瘤)	10012818	PS	KYMRIAH	INTRAVENOUS (NOT OTHERWISE S	30	ML		TISAGENLECLEUCEL	18	Male	≥18，＜45	Serious	Pharmacist(药师)	NO	YES	NO	YES	NO	NO	YES	17	4	10002847	Renal and urinary disorders	10038359	Renal disorders (excl nephropathies)	10038430	Renal failure and impairment
169835141	16983514	20190905	20190917	FDA-CTU	62	YR	F	70.1	KG	OT	19	4	US	US	10000486,10069339,10000891,10002847,10002910,10062599,10003658,10005521,10005635,10006093,10060898,10057668,10066338,10052015,10058319,10050380,10014408,10016256,10018884,10071583,10018964,10019027,10019303,10020772,10020937,10021097,10025280,10048294,10048334,10028372,10033318,10072564,10035598,10037313,10037394,10037437,10037466,10037469,10002535,10037660,10040250,10058571,10042334,10043071,100…	47	DE	HP	20190821	10012818	Diffuse large B-cell lymphoma(弥漫性大 B 细胞淋巴瘤)	10012818	PS	KYMRIAH	Not Specified				TISAGENLECLEUCEL	62	Female	≥45，＜65	Serious	Other health-professional(其他健康专业人员)	NO	NO	NO	YES	NO	NO	NO	15	4	10002847	Renal and urinary disorders	10038359	Renal disorders (excl nephropathies)	10038430	Renal failure and impairment
154402375	15440237	20180910	20191105	NOVARTIS	30	YR	F	50	KG	MD	19	4	FR	FR	10000486,10001497,10002034,10002847,10003119,10005370,10065553,10074170,10007617,10009346,10009802,10052015,10012818,10014625,10017533,10017693,10071583,10020431,10020646,10020952,10021036,10021097,10023676,10025280,10051398,10077361,10029354,10037660,10038540,10038664,10038687,10039906,10040047,10043554,10045170,10067080	36	DE;HO;OT		20180907	10012818,10061758,10061758	Diffuse large B-cell lymphoma(弥漫性大 B 细胞淋巴瘤)	10012818	PS	TISAGENLECLEUCEL.	INTRAVENOUS (NOT OTHERWISE S			SUSPENSION FOR INJECTION	TISAGENLECLEUCEL	30	Female	≥18，＜45	Serious	Physician(医师)	NO	YES	NO	YES	NO	NO	YES	3	4	10002847	Renal and urinary disorders	10038359	Renal disorders (excl nephropathies)	10038430	Renal failure and impairment
175608808	17560880	20200311	20200923	NOVARTIS	73	YR	F	88	KG	MD	20	3	US	US	10002847,10003658,10003885,10005483,10005725,10006825,10010305,10052015,10014625,10051125,10021097,10083347,10022595,10048294,10071662,10035528,10037660,10038435,10038687,10040250,10043071,10045555,10059895,10047942	24	DE;LT;OT		20200310	10012818,10045170	Diffuse large B-cell lymphoma(弥漫性大 B 细胞淋巴瘤)	10012818	PS	KYMRIAH	INTRAVENOUS (NOT OTHERWISE S				TISAGENLECLEUCEL	73	Female	≥65，＜75	Serious	Physician(医师)	YES	NO	NO	YES	NO	NO	YES	1	1	10002847	Renal and urinary disorders	10038359	Renal disorders (excl nephropathies)	10038430	Renal failure and impairment
181741466	18174146	20201123	20220412	NOVARTIS	22	YR	M	92	KG	MD	22	2	US	US	10000060,10000081,10000097,10069339,10063620,10002034,10002855,10003210,10003598,10005287,10005288,10005395,10005420,10005425,10005482,10005483,10005557,10049471,10050196,10005802,10005839,10005851,10005860,10005861,10007196,10007223,10008796,10010774,10052015,10061124,10016750,10016807,10018838,10018884,10021015,10021036,10021097,10026995,10027878,10029164,10029883,10030124,10053762,10068319,100…	55	HO;OT		20200610	10000846,10019641,10019641,10036898,10036898,10036898,10036898,10036898,10081601,10070592,10070592,10070592,10070592,10070592,10070592,10070592,10070592,10061024,10020772,10036898,10070592,10070592,10005861,10070592,10070592,10070592,10070592,10070592,10020772,10070592,10061758,10070592,10070592,10070592,10070592,10070592,10070592,10070592,10070592,10061758,10070592,10070592,10070592,10070592,100…	Acute lymphocytic leukaemia(急性淋巴性细胞白血病)	10000846	PS	KYMRIAH	INTRAVENOUS (NOT OTHERWISE S			DISPERSION FOR INFUSION	TISAGENLECLEUCEL	22	Male	≥18，＜45	Serious	Physician(医师)	NO	YES	NO	NO	NO	NO	YES	166	7	10002855	Psychiatric disorders	10037175	Anxiety disorders and symptoms	10002861	Anxiety symptoms
179174922	17917492	20200615	20200714	NOVARTIS	67	YR	F	46	KG	HP	20	3	US	US	10002855,10005750,10005910,10008531,10043071	5	NOT SPECIFIED		20200615	10012818,10070592,10070592,10070592	Diffuse large B-cell lymphoma(弥漫性大 B 细胞淋巴瘤)	10012818	PS	KYMRIAH	INTRAVENOUS (NOT OTHERWISE S	1.98	DF		TISAGENLECLEUCEL	67	Female	≥65，＜75	Non-Serious	Pharmacist(药师)	NO	NO	NO	NO	NO	NO	NO	0	1	10002855	Psychiatric disorders	10037175	Anxiety disorders and symptoms	10002861	Anxiety symptoms
160797059	16079705	20180710	20220512	NOVARTIS	17	YR	M	83	KG	HP	22	2	US	US	10000636,10002855,10005630,10006825,10007196,10009802,10057668,10052015,10015150,10016581,10018838,10018884,10019211,10021097,10022595,10077692,10025256,10048294,10027878,10028813,10029350,10029354,10030124,10035528,10037423,10037660,10038153,10040250,10043071,10047942	30	HO;LT;OT		20180709	10076866,10070592,10070592,10070592,10070592,10070592,10070592,10070592,10070592,10070592,10070592,10070592	Acute lymphocytic leukaemia refractory(难治性急性淋巴细胞性白血病)	10076866	PS	KYMRIAH	INTRAVENOUS (NOT OTHERWISE S	18	ML	DISPERSION FOR INFUSION	TISAGENLECLEUCEL	17	Male	＜18	Serious	Pharmacist(药师)	YES	YES	NO	NO	NO	NO	YES	1	2	10002855	Psychiatric disorders	10037175	Anxiety disorders and symptoms	10002861	Anxiety symptoms
175465965	17546596	20200220	20220228	NOVARTIS			M	82.6	KG	MD	22	1	US	US	10000081,10069339,10002855,10003549,10010305,10012818,10014625,10016165,10016256,10020772,10083347,10051398,10049718,10060862,10041349	15	DE;DS;HO;LT;OT		20200204	10012818	Diffuse large B-cell lymphoma(弥漫性大 B 细胞淋巴瘤)	10012818	PS	KYMRIAH	INTRAVENOUS (NOT OTHERWISE S			CELL SUSPENSION FOR INJECTION	TISAGENLECLEUCEL		Male	NS	Serious	Physician(医师)	YES	YES	YES	YES	NO	NO	YES	16	3	10002855	Psychiatric disorders	10037175	Anxiety disorders and symptoms	10002861	Anxiety symptoms
205594655	20559465	20220104	20220609	NOVARTIS	60	YR	F			CN	22	2	AU	AU	10001760,10002855,10003549,10084268,10011224,10052015,10012374,10012735,10013709,10013952,10014062,10016256,10016322,10017577,10019211,10080284,10083347,10025482,10028035,10028813,10068319,10033371,10035742,10037660	24	OT		20211005	10012818,10012818,10012818,10012818,10012818	Diffuse large B-cell lymphoma(弥漫性大 B 细胞淋巴瘤)	10012818	PS	KYMRIAH	INTRAVENOUS (NOT OTHERWISE S			DISPERSION FOR INFUSION	TISAGENLECLEUCEL	60	Female	≥45，＜65	Serious	Consumer(消费者)	NO	NO	NO	NO	NO	NO	YES	91	2	10002855	Psychiatric disorders	10037175	Anxiety disorders and symptoms	10002861	Anxiety symptoms
171486701	17148670	20161013	20191213	NOVARTIS	62	YR	M			MD	19	4	US	US	10000059,10001760,10002855,10052015,10048865,10021425,10029331,10068319	8	NOT SPECIFIED		20161013	10012818,10070592,10056350	Diffuse large B-cell lymphoma(弥漫性大 B 细胞淋巴瘤)	10012818	PS	KYMRIAH	INTRAVENOUS (NOT OTHERWISE S				TISAGENLECLEUCEL	62	Male	≥45，＜65	Non-Serious	Physician(医师)	NO	NO	NO	NO	NO	NO	NO	0	3	10002855	Psychiatric disorders	10037175	Anxiety disorders and symptoms	10002861	Anxiety symptoms
214153082	21415308		20221031	NOVARTIS			M			CN	22	4	US	US	10001949,10002855,10010305,10012218,10013887,10019063,10044565	7	HO;OT			10012818	Diffuse large B-cell lymphoma(弥漫性大 B 细胞淋巴瘤)	10012818	PS	KYMRIAH	INTRAVENOUS (NOT OTHERWISE S			Dispersion for infusion	TISAGENLECLEUCEL		Male	NS	Serious	Consumer(消费者)	NO	YES	NO	NO	NO	NO	YES		2	10002855	Psychiatric disorders	10037175	Anxiety disorders and symptoms	10002861	Anxiety symptoms
163019874	16301987	20190227	20190830	NOVARTIS	21	YR	M	84	KG	OT	19	3	US	US	10069339,10001367,10001946,10002855,10005861,10074170,10007554,10007649,10009802,10052015,10061593,10050528,10014625,10076042,10020919,10019211,10019668,10019670,10020578,10020635,10021097,10021143,10027417,10077361,10029202,10071067,10033661,10034474,10035598,10035664,10051077,10037394,10037660,10038687,10038695,10040560,10058080,10041962,10043071,10047302,10047700	41	DE;DS;HO;LT;OT		20190227	10000846	Acute lymphocytic leukaemia(急性淋巴性细胞白血病)	10000846	PS	KYMRIAH	INTRAVENOUS (NOT OTHERWISE S			SOLUTION FOR INFUSION	TISAGENLECLEUCEL	21	Male	≥18，＜45	Serious	Other health-professional(其他健康专业人员)	YES	YES	YES	YES	NO	NO	YES	0	4	10002855	Psychiatric disorders	10037175	Anxiety disorders and symptoms	10002861	Anxiety symptoms
200168481	20016848		20211105	FDA-CTU	70	YR	M				21	4	US		10001497,10002855,10002948,10010305,10052015,10013395,10016288,10019211,10041349,10044565	10	NOT SPECIFIED				Not Specified		PS	TISAGENLECLEUCEL	Not Specified				TISAGENLECLEUCEL	70	Male	≥65，＜75	Non-Serious	Not Specified	NO	NO	NO	NO	NO	NO	NO		2	10002855	Psychiatric disorders	10037175	Anxiety disorders and symptoms	10002861	Anxiety symptoms
218268951	21826895		20230106	NOVARTIS			M			CN	23	1	US	US	10002855,10010305,10013573	3	NOT SPECIFIED			10012818	Diffuse large B-cell lymphoma(弥漫性大 B 细胞淋巴瘤)	10012818	PS	KYMRIAH	UNKNOWN			Dispersion for infusion	TISAGENLECLEUCEL		Male	NS	Non-Serious	Consumer(消费者)	NO	NO	NO	NO	NO	NO	NO		1	10002855	Psychiatric disorders	10037175	Anxiety disorders and symptoms	10002861	Anxiety symptoms
195799141	19579914	20210616	20210719	NOVARTIS	15	YR	M	36	KG	MD	21	3	US	US	10002855,10052015,10012373,10013954,10071583,10021097,10083347,10029216,10033318,10037423,10037660,10038712,10043071	13	HO;OT		20210615	10003917,10081601,10029354,10029354	B-cell type acute leukaemia(B 细胞型急性白血病)	10003917	PS	KYMRIAH	INTRAVENOUS (NOT OTHERWISE S				TISAGENLECLEUCEL	15	Male	＜18	Serious	Physician(医师)	NO	YES	NO	NO	NO	NO	YES	1	1	10002855	Psychiatric disorders	10037175	Anxiety disorders and symptoms	10002861	Anxiety symptoms
169835141	16983514	20190905	20190917	FDA-CTU	62	YR	F	70.1	KG	OT	19	4	US	US	10000486,10069339,10000891,10002847,10002910,10062599,10003658,10005521,10005635,10006093,10060898,10057668,10066338,10052015,10058319,10050380,10014408,10016256,10018884,10071583,10018964,10019027,10019303,10020772,10020937,10021097,10025280,10048294,10048334,10028372,10033318,10072564,10035598,10037313,10037394,10037437,10037466,10037469,10002535,10037660,10040250,10058571,10042334,10043071,100…	47	DE	HP	20190821	10012818	Diffuse large B-cell lymphoma(弥漫性大 B 细胞淋巴瘤)	10012818	PS	KYMRIAH	Not Specified				TISAGENLECLEUCEL	62	Female	≥45，＜65	Serious	Other health-professional(其他健康专业人员)	NO	NO	NO	YES	NO	NO	NO	15	5	10002910	Vascular disorders	10047065	Embolism and thrombosis	10014523	Aortic embolism and thrombosis
167903636	16790363	20190821	20191201	NOVARTIS	62	YR	F	70.1	KG	MD	19	4	US	US	10069339,10000891,10002910,10009192,10052015,10012818,10013442,10058319,10016256,10071583,10018964,10020937,10021097,10061284,10027417,10077361,10029350,10029354,10071067,10033661,10035598,10037313,10037377,10037660,10038695,10040047,10040560,10058571,10041648,10069695,10051379,10043071,10043431,10048965	34	DE;HO;LT;OT		20190821	10012818,10070592,10070592,10070592,10070592,10070592,10070592,10070592,10070592,10070592,10070592,10036898,10070592,10033371,10033371,10070592,10061758,10061758,10000891,10000891,10036898,10070592,10070592	Diffuse large B-cell lymphoma(弥漫性大 B 细胞淋巴瘤)	10012818	PS	KYMRIAH	INTRAVENOUS (NOT OTHERWISE S				TISAGENLECLEUCEL	62	Female	≥45，＜65	Serious	Physician(医师)	YES	YES	NO	YES	NO	NO	YES	0	3	10002910	Vascular disorders	10047065	Embolism and thrombosis	10014523	Aortic embolism and thrombosis
166797048	16679704	20190710	20220603	NOVARTIS	68	YR	M	81.9	KG	HP	22	2	US	US	10000081,10001551,10002915,10003481,10005287,10059570,10005395,10005520,10005557,10005630,10005724,10008479,10010305,10052015,10050528,10018838,10018852,10018884,10071583,10055798,10019842,10020524,10021097,10083347,10049694,10026996,10027004,10055052,10027727,10035528,10035598,10037014,10037063,10037423,10038153,10053920,10040250,10041349,10043071,10050510,10047942	41	HO;OT		20190708	10012818,10070592,10070592,10070592,10070592,10070592,10070592,10070592,10070592,10070592,10070592,10033371,10078223,10054082,10070592,10070592,10010774,10070592,10070592,10070592,10070592	Diffuse large B-cell lymphoma(弥漫性大 B 细胞淋巴瘤)	10012818	PS	KYMRIAH	INTRAVENOUS (NOT OTHERWISE S			DISPERSION FOR INFUSION	TISAGENLECLEUCEL	68	Male	≥65，＜75	Serious	Pharmacist(药师)	NO	YES	NO	NO	NO	NO	YES	2	3	10002915	Cardiac disorders	10007541	Cardiac valve disorders	10046973	Aortic valvular disorders
185417572	18541757	20201107	20201210	NOVARTIS	61	YR	M	89.98	KG	CN	20	4	US	US	10073485,10000081,10050559,10002915,10002918,10003658,10006093,10008531,10009887,10012735,10012818,10049773,10051398,10027727,10033645,10037660,10041101,10042604,10044640,10047700	20	HO;LT;OT		20201026	10012818,10036898,10036898	Diffuse large B-cell lymphoma(弥漫性大 B 细胞淋巴瘤)	10012818	PS	KYMRIAH	UNKNOWN			SUSPENSION FOR INFUSION	TISAGENLECLEUCEL	61	Male	≥45，＜65	Serious	Consumer(消费者)	YES	YES	NO	NO	NO	NO	YES	12	4	10002915	Cardiac disorders	10007541	Cardiac valve disorders	10046973	Aortic valvular disorders
170376432	17037643	20191105	20210804	NOVARTIS	70	YR	M	52.1	KG	MD	21	3	US	US	10002915,10008469,10008479,10013968,10050528,10061255,10033661,10034474,10035598,10042957	10	HO;OT		20191009	10012818,10070592,10070592	Diffuse large B-cell lymphoma(弥漫性大 B 细胞淋巴瘤)	10012818	PS	KYMRIAH	UNKNOWN				TISAGENLECLEUCEL	70	Male	≥65，＜75	Serious	Physician(医师)	NO	YES	NO	NO	NO	NO	YES	27	1	10002915	Cardiac disorders	10007541	Cardiac valve disorders	10046973	Aortic valvular disorders
185417572	18541757	20201107	20201210	NOVARTIS	61	YR	M	89.98	KG	CN	20	4	US	US	10073485,10000081,10050559,10002915,10002918,10003658,10006093,10008531,10009887,10012735,10012818,10049773,10051398,10027727,10033645,10037660,10041101,10042604,10044640,10047700	20	HO;LT;OT		20201026	10012818,10036898,10036898	Diffuse large B-cell lymphoma(弥漫性大 B 细胞淋巴瘤)	10012818	PS	KYMRIAH	UNKNOWN			SUSPENSION FOR INFUSION	TISAGENLECLEUCEL	61	Male	≥45，＜65	Serious	Consumer(消费者)	YES	YES	NO	NO	NO	NO	YES	12	5	10002918	Cardiac disorders	10007541	Cardiac valve disorders	10046973	Aortic valvular disorders
219224662	21922466	20220928	20230314	NOVARTIS	17	YR	M			MD	23	1	IT	IT	10002941,10065553,10083347	3	DE;HO;LT		20220927	10070592,10003917,10003917	Product used for unknown indication(产品使用的适应症不明)	10070592	PS	KYMRIAH	INTRAVENOUS (NOT OTHERWISE S			Dispersion for infusion	TISAGENLECLEUCEL	17	Male	＜18	Serious	Physician(医师)	YES	YES	NO	YES	NO	NO	NO	1	1	10002941	Nervous system disorders	10029205	Neurological disorders NEC	10029305	Disturbances in consciousness NEC
223049493	22304949	20230427	20230522	NOVARTIS	24	YR	M	58	KG	PH	23	2	BR	BR	10002948,10010305,10013395,10083347,10068357,10053762,10037660,10041349,10068932	9	HO;OT		20230427	10020206	Hodgkin's disease(霍奇金氏病)	10020206	PS	KYMRIAH	INTRAVENOUS (NOT OTHERWISE S			Dispersion for infusion	TISAGENLECLEUCEL	24	Male	≥18，＜45	Serious	Pharmacist(药师)	NO	YES	NO	NO	NO	NO	YES	0	1	10002948	Nervous system disorders	10029205	Neurological disorders NEC	10029305	Cortical dysfunction NEC
229623121	22962312	20230724	20230919	FDA-CTU	14	YR	M	69.7	KG	PH	23	3	US		10054265,10077605,10002948,10005488,10011529,10074170,10052015,10014418,10016062,10017955,10018100,10069762,10019211,10019465,10021097,10061259,10077361,10029350,10048727,10037660,10038687,10058080,10054138,10045170	24	OT;RI	HP	20230724	10003917	B-cell type acute leukaemia(B 细胞型急性白血病)	10003917	PS	TISAGENLECLEUCEL	INTRAVENOUS (NOT OTHERWISE S				TISAGENLECLEUCEL	14	Male	＜18	Serious	Pharmacist(药师)	NO	NO	NO	NO	NO	YES	YES	0	3	10002948	Nervous system disorders	10029205	Neurological disorders NEC	10029305	Cortical dysfunction NEC
225276801	22527680		20230606	NOVARTIS			M			HP	23	2	US	US	10002948,10010305,10021036,10083347,10045170	5	DS;HO;OT			10000846	Acute lymphocytic leukaemia(急性淋巴性细胞白血病)	10000846	PS	TISAGENLECLEUCEL	INTRAVENOUS (NOT OTHERWISE S			Dispersion for infusion	TISAGENLECLEUCEL		Male	NS	Serious	Pharmacist(药师)	NO	YES	YES	NO	NO	NO	YES		1	10002948	Nervous system disorders	10029205	Neurological disorders NEC	10029305	Cortical dysfunction NEC
221657933	22165793	20210321	20230421	NOVARTIS	60	YR	M			MD	23	2	JP	JP	10002948,10057668,10052015,10011906,10012373,10080202,10021143,10083347,10051398,10029350,10037660,10047942	12	DE;OT		20210319	10080202,10080202,10080202,10080202,10080202,10085075,10085075,10070592	Double hit lymphoma(双打击淋巴瘤)	10080202	PS	KYMRIAH	INTRAVENOUS DRIP			Suspension for infusion	TISAGENLECLEUCEL	60	Male	≥45，＜65	Serious	Physician(医师)	NO	NO	NO	YES	NO	NO	YES	2	1	10002948	Nervous system disorders	10029205	Neurological disorders NEC	10029305	Cortical dysfunction NEC
181559335	18155933	20200811	20210817	NOVARTIS	65	YR	F	67.1	KG	CN	21	3	COUNTRY NOT SPECIFIED	US	10000077,10002948,10003598,10010305,10049669,10058319,10014625,10017577,10019211,10020583,10020635,10020993,10083347,10027175,10035598,10037423	16	HO;OT		20200715	10012818,10036898,10012818,10070592,10081601,10035664	Diffuse large B-cell lymphoma(弥漫性大 B 细胞淋巴瘤)	10012818	PS	KYMRIAH	INTRAVENOUS (NOT OTHERWISE S				TISAGENLECLEUCEL	65	Female	≥65，＜75	Serious	Consumer(消费者)	NO	YES	NO	NO	NO	NO	YES	27	2	10002948	Nervous system disorders	10029205	Neurological disorders NEC	10029305	Cortical dysfunction NEC
180022994	18002299		20201221	NOVARTIS	53	YR	M			MD	20	4	US	US	10002948,10006595,10052015,10066274,10025256,10051398,10029350,10029354,10035528,10076476,10037660,10043554,10066901,10044565,10047942	15	OT		20191028	10006595,10061758,10061758	Burkitt's lymphoma(伯基特淋巴瘤)	10006595	PS	KYMRIAH	INTRAVENOUS (NOT OTHERWISE S				TISAGENLECLEUCEL	53	Male	≥45，＜65	Serious	Physician(医师)	NO	NO	NO	NO	NO	NO	YES		1	10002948	Nervous system disorders	10029205	Neurological disorders NEC	10029305	Cortical dysfunction NEC
161310767	16131076		20201105	NOVARTIS	12	YR	F			MD	20	4	US	US	10002948,10008025,10009696,10052015,10016173,10017577,10020983,10025256,10029350,10029354,10070335,10070347	12	OT		20180319	10003917,10061758,10061758	B-cell type acute leukaemia(B 细胞型急性白血病)	10003917	PS	KYMRIAH	INTRAVENOUS DRIP				TISAGENLECLEUCEL	12	Female	＜18	Serious	Physician(医师)	NO	NO	NO	NO	NO	NO	YES		1	10002948	Nervous system disorders	10029205	Neurological disorders NEC	10029305	Cortical dysfunction NEC
160594024	16059402	20181227	20220523	NOVARTIS	72	YR	M	119.9	KG	HP	22	2	US	US	10001053,10002948,10010305,10052015,10016256,10021143,10021639,10027175,10056832,10029350,10035598,10035664,10037660,10041349,10044565	15	DE;OT		20181226	10012818	Diffuse large B-cell lymphoma(弥漫性大 B 细胞淋巴瘤)	10012818	PS	KYMRIAH	INTRAVENOUS (NOT OTHERWISE S			DISPERSION FOR INFUSION	TISAGENLECLEUCEL	72	Male	≥65，＜75	Serious	Pharmacist(药师)	NO	NO	NO	YES	NO	NO	YES	1	2	10002948	Nervous system disorders	10029205	Neurological disorders NEC	10029305	Cortical dysfunction NEC
177352921	17735292	20191002	20200501	NOVARTIS	75	YR	F			HP	20	2	DE	DE	10002948,10003062,10057668,10052015,10012821,10013395,10013496,10016288,10019063,10021097,10051398,10027175,10029350,10044565	14	HO;OT		20191001	10012821	Diffuse large B-cell lymphoma recurrent(复发性弥漫性大 B 细胞淋巴瘤)	10012821	PS	KYMRIAH	INTRAVENOUS (NOT OTHERWISE S				TISAGENLECLEUCEL	75	Female	75≤	Serious	Pharmacist(药师)	NO	YES	NO	NO	NO	NO	YES	1	1	10002948	Nervous system disorders	10029205	Neurological disorders NEC	10029305	Cortical dysfunction NEC
200077258	20007725	20210209	20220322	NOVARTIS	70	YR	F	50.5	KG	MD	22	1	SG	SG	10002948,10007918,10010774,10052015,10012818,10058319,10014581,10061148,10020186,10021097,10083347,10024264,10051398,10027374,10028622,10035717,10037660,10071390,10041349,10042364,10044221,10045555,10046543,10046571	24	DE;HO;LT;OT		20210209	10012818,10070592,10070592	Diffuse large B-cell lymphoma(弥漫性大 B 细胞淋巴瘤)	10012818	PS	KYMRIAH	INTRAVENOUS DRIP			DISPERSION FOR INFUSION	TISAGENLECLEUCEL	70	Female	≥65，＜75	Serious	Physician(医师)	YES	YES	NO	YES	NO	NO	YES	0	1	10002948	Nervous system disorders	10029205	Neurological disorders NEC	10029305	Cortical dysfunction NEC
206324803	20632480		20230214	NOVARTIS			F			CN	23	1	AU	AU	10049555,10002948,10003591,10011906,10013887,10013968,10016173,10055798,10080284,10021639,10024855,10076705,10038435,10040047	14	DE;OT		20220216	10012818	Diffuse large B-cell lymphoma(弥漫性大 B 细胞淋巴瘤)	10012818	PS	KYMRIAH	INTRAVENOUS (NOT OTHERWISE S			Dispersion for infusion	TISAGENLECLEUCEL		Female	NS	Serious	Consumer(消费者)	NO	NO	NO	YES	NO	NO	YES		2	10002948	Nervous system disorders	10029205	Neurological disorders NEC	10029305	Cortical dysfunction NEC
165508839	16550883		20200703	NOVARTIS	61	YR	F			MD	20	3	US	US	10002948,10052015,10012821,10018838,10018884,10019063,10019465,10025256,10051398,10029350,10029366,10033885,10035528,10037660,10045170,10047942	16	LT;OT		2018	10012818,10061758,10061758	Diffuse large B-cell lymphoma(弥漫性大 B 细胞淋巴瘤)	10012818	PS	KYMRIAH	INTRAVENOUS DRIP				TISAGENLECLEUCEL	61	Female	≥45，＜65	Serious	Physician(医师)	YES	NO	NO	NO	NO	NO	YES		1	10002948	Nervous system disorders	10029205	Neurological disorders NEC	10029305	Cortical dysfunction NEC
200428771	20042877		20211108	NOVARTIS	70	YR	M			HP	21	4	GB	GB	10002948,10057668,10052015,10066274,10021097,10083347,10029202,10037660	8	HO;OT		20210819	10070592	Product used for unknown indication(产品使用的适应症不明)	10070592	PS	TISAGENLECLEUCEL	UNKNOWN			Suspension for infusion	TISAGENLECLEUCEL	70	Male	≥65，＜75	Serious	Pharmacist(药师)	NO	YES	NO	NO	NO	NO	YES		1	10002948	Nervous system disorders	10029205	Neurological disorders NEC	10029305	Cortical dysfunction NEC
1825138220	18251382	20200101	20221005	NOVARTIS			F	48.4	KG	MD	22	4	JP	JP	10059245,10002948,10003988,10008096,10052015,10012373,10013395,10013916,10013931,10013968,10015037,10015150,10016288,10018651,10019468,10021143,10083347,10074712,10033661,10037660,10037714,10039906,10041349,10047461,10072731	25	DE;DS;HO		20200713	10063620,10019468,10070592,10070592,10070592,10070592,10061758,10018651,10061758,10066261,10083347,10037714	Acute lymphocytic leukaemia recurrent(急性淋巴细胞性白血病复发)	10063620	PS	KYMRIAH	INTRAVENOUS DRIP			Suspension for infusion	TISAGENLECLEUCEL		Female	NS	Serious	Physician(医师)	NO	YES	YES	YES	NO	NO	NO	-194	2	10002948	Nervous system disorders	10029205	Neurological disorders NEC	10029305	Cortical dysfunction NEC
165508615	16550861		20200708	NOVARTIS	7	YR	M			MD	20	3	US	US	10002948,10003917,10052015,10018838,10018884,10019465,10020983,10025256,10051398,10061296,10029350,10033885,10037660	13	OT		2018	10003917,10061758,10061758	B-cell type acute leukaemia(B 细胞型急性白血病)	10003917	PS	KYMRIAH	INTRAVENOUS DRIP				TISAGENLECLEUCEL	7	Male	＜18	Serious	Physician(医师)	NO	NO	NO	NO	NO	NO	YES		1	10002948	Nervous system disorders	10029205	Neurological disorders NEC	10029305	Cortical dysfunction NEC
185407101	18540710	20190220	20201123	FDA-CTU	8	YR	M	24.5	KG	MD	20	4	US	US	10002948,10013950,10013952,10014581,10024382,10028403,10029350	7	OT	HP	20190212	10003903	B-cell lymphoma refractory(难治性 B 细胞淋巴瘤)	10003903	PS	KYMRIAH	Not Specified				TISAGENLECLEUCEL	8	Male	＜18	Serious	Physician(医师)	NO	NO	NO	NO	NO	NO	YES	8	1	10002948	Nervous system disorders	10029205	Neurological disorders NEC	10029305	Cortical dysfunction NEC
188944731	18894473	20200810	20210215	NOVARTIS	63	YR	F	66.5	KG	HP	21	1	US	US	10002948,10010305,10014625,10019063,10061520,10029350,10037660,10041349	8	LT;OT		20200807	10012818	Diffuse large B-cell lymphoma(弥漫性大 B 细胞淋巴瘤)	10012818	PS	KYMRIAH	UNKNOWN				TISAGENLECLEUCEL	63	Female	≥45，＜65	Serious	Pharmacist(药师)	YES	NO	NO	NO	NO	NO	YES	3	1	10002948	Nervous system disorders	10029205	Neurological disorders NEC	10029305	Cortical dysfunction NEC
190054974	19005497	20201231	20220721	NOVARTIS	53	YR	M	61.5	KG	HP	22	3	CA	CA	10001053,10002948,10048962,10009802,10052015,10066274,10061124,10054221,10071583,10018964,10055798,10021143,10029350,10035669,10038435,10038669	16	DE;HO;OT		20201230	10080215,10070592,10070592,10019973,10017533,10021097,10070592,10070592,10070592,10070592,10070592,10070592,10070592,10036898,10080215,10070592,10070592,10070592,10070592,10070592	High-grade B-cell lymphoma(高级别 B 细胞淋巴瘤)	10080215	PS	KYMRIAH	INTRAVENOUS (NOT OTHERWISE S			DISPERSION FOR INFUSION	TISAGENLECLEUCEL	53	Male	≥45，＜65	Serious	Pharmacist(药师)	NO	YES	NO	YES	NO	NO	YES	1	2	10002948	Nervous system disorders	10029205	Neurological disorders NEC	10029305	Cortical dysfunction NEC
161312409	16131240		20200708	NOVARTIS	71	YR	M			MD	20	3	US	US	10060931,10002948,10052015,10012818,10014909,10018838,10018884,10020772,10020983,10021143,10025256,10029331,10029350,10071067,10035528,10037660,10061494,10047942	18	OT		2018	10012818,10061758,10061758	Diffuse large B-cell lymphoma(弥漫性大 B 细胞淋巴瘤)	10012818	PS	KYMRIAH	INTRAVENOUS DRIP			SUSPENSION FOR INJECTION	TISAGENLECLEUCEL	71	Male	≥65，＜75	Serious	Physician(医师)	NO	NO	NO	NO	NO	NO	YES		2	10002948	Nervous system disorders	10029205	Neurological disorders NEC	10029305	Cortical dysfunction NEC
193568095	19356809	20200601	20220405	NOVARTIS	14	YR	F	52.5	KG	MD	22	2	JP	JP	10002948,10006825,10011522,10008096,10010253,10052015,10012373,10012735,10019211,10019465,10020772,10020983,10083347,10024382,10027199,10028813,10029366,10030124,10033885,10076476,10037660,10038695,10043071,10043994,10059895,10047700	26	HO;OT		20200601	10000846,10061758,10061758,10043994,10083347,10052015,10083347,10070592,10043994,10083347,10043994	Acute lymphocytic leukaemia(急性淋巴性细胞白血病)	10000846	PS	KYMRIAH	INTRAVENOUS DRIP			Suspension for infusion	TISAGENLECLEUCEL	14	Female	＜18	Serious	Physician(医师)	NO	YES	NO	NO	NO	NO	YES	0	1	10002948	Nervous system disorders	10029205	Neurological disorders NEC	10029305	Cortical dysfunction NEC
169400085	16940008		20200707	NOVARTIS	8	YR	M			MD	20	3	US	US	10001260,10002948,10054236,10011502,10052015,10012373,10014625,10015108,10054258,10017964,10018838,10018884,10020983,10025256,10029350,10029366,10029368,10035528,10037660,10039906,10044565,10047942,10047943	23	OT		2019	10003917,10061758,10061758	B-cell type acute leukaemia(B 细胞型急性白血病)	10003917	PS	KYMRIAH	INTRAVENOUS DRIP				TISAGENLECLEUCEL	8	Male	＜18	Serious	Physician(医师)	NO	NO	NO	NO	NO	NO	YES		2	10002948	Nervous system disorders	10029205	Neurological disorders NEC	10029305	Cortical dysfunction NEC
184791912	18479191	20200808	20201120	NOVARTIS	9	YR	F	33	KG	HP	20	4	ES	ES	10002948,10013887,10014625,10017577,10019465,10083347,10033775	7	LT		20200803	10063620	Acute lymphocytic leukaemia recurrent(急性淋巴细胞性白血病复发)	10063620	PS	KYMRIAH	INTRAVENOUS (NOT OTHERWISE S				TISAGENLECLEUCEL	9	Female	＜18	Serious	Pharmacist(药师)	YES	NO	NO	NO	NO	NO	NO	5	1	10002948	Nervous system disorders	10029205	Neurological disorders NEC	10029305	Cortical dysfunction NEC
183846461	18384646	20190204	20201014	NOVARTIS	22	YR	F	55	KG	MD	20	4	FR	FR	10002948,10010305,10052015,10058319,10071583,10019075,10020983,10083347,10025082,10040070,10040250	11	DE;HO;OT		20190204	10024288,10036898	Leukaemia(白血病)	10024288	PS	TISAGENLECLEUCEL.	INTRAVENOUS (NOT OTHERWISE S			SUSPENSION FOR INJECTION	TISAGENLECLEUCEL	22	Female	≥18，＜45	Serious	Physician(医师)	NO	YES	NO	YES	NO	NO	YES	0	1	10002948	Nervous system disorders	10029205	Neurological disorders NEC	10029305	Cortical dysfunction NEC
169383673	16938367	20191014	20200702	NOVARTIS	13	YR	F			MD	20	3	US	US	10063620,10002948,10003917,10052015,10012373,10018838,10018884,10019465,10021143,10025256,10051398,10061296,10029350,10033885,10035528,10037660,10039906	17	DE;OT		2019	10003917,10061758,10061758	B-cell type acute leukaemia(B 细胞型急性白血病)	10003917	PS	KYMRIAH	INTRAVENOUS DRIP				TISAGENLECLEUCEL	13	Female	＜18	Serious	Physician(医师)	NO	NO	NO	YES	NO	NO	YES		2	10002948	Nervous system disorders	10029205	Neurological disorders NEC	10029305	Cortical dysfunction NEC
200168481	20016848		20211105	FDA-CTU	70	YR	M				21	4	US		10001497,10002855,10002948,10010305,10052015,10013395,10016288,10019211,10041349,10044565	10	NOT SPECIFIED				Not Specified		PS	TISAGENLECLEUCEL	Not Specified				TISAGENLECLEUCEL	70	Male	≥65，＜75	Non-Serious	Not Specified	NO	NO	NO	NO	NO	NO	NO		3	10002948	Nervous system disorders	10029205	Neurological disorders NEC	10029305	Cortical dysfunction NEC
175626992	17562699		20201110	NOVARTIS	23	YR	M			MD	20	4	US	US	10002948,10061738,10054236,10061092,10052015,10066274,10054223,10069049,10019948,10029350,10037660,10039906,10043554	13	OT		20190325	10025270,10061758,10061758	Lymphocytic leukaemia(淋巴细胞性白血病)	10025270	PS	KYMRIAH	INTRAVENOUS (NOT OTHERWISE S				TISAGENLECLEUCEL	23	Male	≥18，＜45	Serious	Physician(医师)	NO	NO	NO	NO	NO	NO	YES		1	10002948	Nervous system disorders	10029205	Neurological disorders NEC	10029305	Cortical dysfunction NEC
184219262	18421926	202009	20210729	NOVARTIS	17	YR	M	66	KG	HP	21	3	GB	GB	10002948,10068230,10052015,10013036,10073210,10014625,10030875,10019670,10020646,10021015,10021036,10083347,10028372,10029350,10061877,10061334,10037660,10039906,10044565	19	DS;HO;OT		20200922	10063620,10025250	Acute lymphocytic leukaemia recurrent(急性淋巴细胞性白血病复发)	10063620	PS	KYMRIAH	INTRAVENOUS (NOT OTHERWISE S	20	ML		TISAGENLECLEUCEL	17	Male	＜18	Serious	Pharmacist(药师)	NO	YES	YES	NO	NO	NO	YES		1	10002948	Nervous system disorders	10029205	Neurological disorders NEC	10029305	Cortical dysfunction NEC
161308769	16130876		20201109	NOVARTIS	12	YR	M			MD	20	4	US	US	10002948,10052015,10018838,10020983,10025256,10029350,10035528,10037660,10047942	9	OT		20180501	10003917,10061758,10061758	B-cell type acute leukaemia(B 细胞型急性白血病)	10003917	PS	KYMRIAH	INTRAVENOUS DRIP				TISAGENLECLEUCEL	12	Male	＜18	Serious	Physician(医师)	NO	NO	NO	NO	NO	NO	YES		1	10002948	Nervous system disorders	10029205	Neurological disorders NEC	10029305	Cortical dysfunction NEC
170017032	17001703		20191206	NOVARTIS	13	YR	M			MD	19	4	US	US	10002948,10009802,10067494,10010305,10052015,10012218,10013395,10019063,10021097,10021143,10074869,10027417,10029202,10029354,10037423,10037660,10038687,10080881,10043089	19	HO			10063620,10061758,10061758	Acute lymphocytic leukaemia recurrent(急性淋巴细胞性白血病复发)	10063620	PS	KYMRIAH	UNKNOWN			SUSPENSION FOR INFUSION	TISAGENLECLEUCEL	13	Male	＜18	Serious	Physician(医师)	NO	YES	NO	NO	NO	NO	NO		1	10002948	Nervous system disorders	10029205	Neurological disorders NEC	10029305	Cortical dysfunction NEC
174068601	17406860	20191219	20200211	FDA-CTU	48	YR	F			PH	20	1	US	US	10002948,10052015,10012735,10012821,10021097,10024264,10025197,10048294,10029350,10029354,10037660,10041349,10051017,10042316,10042361,10044565	16	LT	HP			Not Specified		PS	TISAGENLECLEUCEL.	Not Specified				TISAGENLECLEUCEL	48	Female	≥45，＜65	Serious	Pharmacist(药师)	YES	NO	NO	NO	NO	NO	NO		1	10002948	Nervous system disorders	10029205	Neurological disorders NEC	10029305	Cortical dysfunction NEC
200912332	20091233		20220112	NOVARTIS						HP	22	1	GB	GB	10002948,10052015,10021097,10083347,10037660	5	HO		20210819	10070592	Product used for unknown indication(产品使用的适应症不明)	10070592	PS	KYMRIAH	INTRAVENOUS DRIP			DISPERSION FOR INFUSION	TISAGENLECLEUCEL		Not Specified	NS	Serious	Pharmacist(药师)	NO	YES	NO	NO	NO	NO	NO		1	10002948	Nervous system disorders	10029205	Neurological disorders NEC	10029305	Cortical dysfunction NEC
173552742	17355274	20191230	20200224	NOVARTIS	71	YR	F	83.8	KG	MD	20	1	US	US	10002948,10003988,10007882,10050584,10080907,10013887,10013950,10015150,10016173,10017577,10018852,10024855,10025280,10050819,10029350,10033371,10039737,10052428	18	HO;OT		20191209	10012818,10036898,10036898,10036898,10036898	Diffuse large B-cell lymphoma(弥漫性大 B 细胞淋巴瘤)	10012818	PS	KYMRIAH	INTRAVENOUS (NOT OTHERWISE S				TISAGENLECLEUCEL	71	Female	≥65，＜75	Serious	Physician(医师)	NO	YES	NO	NO	NO	NO	YES	21	1	10002948	Nervous system disorders	10029205	Neurological disorders NEC	10029305	Cortical dysfunction NEC
196219221	19621922	20210321	20210728	NOVARTIS	69	YR	M	89.4	KG	MD	21	3	US	US	10001497,10002948,10010305,10052015,10013395,10013950,10016256,10019211,10029350,10037660,10044565	11	OT		20210317	10012818	Diffuse large B-cell lymphoma(弥漫性大 B 细胞淋巴瘤)	10012818	PS	KYMRIAH	INTRAVENOUS DRIP				TISAGENLECLEUCEL	69	Male	≥65，＜75	Serious	Physician(医师)	NO	NO	NO	NO	NO	NO	YES	4	2	10002948	Nervous system disorders	10029205	Neurological disorders NEC	10029305	Cortical dysfunction NEC
192423981	19242398	20210112	20210511	NOVARTIS	77	YR	M	66	KG	HP	21	2	US	US	10069339,10002948,10008531,10010305,10052015,10013395,10016256,10019211,10020942,10021097,10021143,10083347,10029350,10034703,10037660,10040984,10041349,10043071,10043089	19	OT		20210111	10012818	Diffuse large B-cell lymphoma(弥漫性大 B 细胞淋巴瘤)	10012818	PS	KYMRIAH	INTRAVENOUS DRIP				TISAGENLECLEUCEL	77	Male	75≤	Serious	Pharmacist(药师)	NO	NO	NO	NO	NO	NO	YES	1	2	10002948	Nervous system disorders	10029205	Neurological disorders NEC	10029305	Cortical dysfunction NEC
188672251	18867225	20201030	20210209	FDA-CTU	68	YR	M	92.5	KG	HP	21	1	US	US	10002948,10013578,10048294,10029350,10044565	5	HO	HP	20200921	10012818	Diffuse large B-cell lymphoma(弥漫性大 B 细胞淋巴瘤)	10012818	PS	KYMRIAH	INTRAVENOUS (NOT OTHERWISE S	4.5	TOT		TISAGENLECLEUCEL	68	Male	≥65，＜75	Serious	Pharmacist(药师)	NO	YES	NO	NO	NO	NO	NO	39	1	10002948	Nervous system disorders	10029205	Neurological disorders NEC	10029305	Cortical dysfunction NEC
156346222	15634622	20180905	20190616	NOVARTIS	16	YR	M	101	KG	OT	19	2	US	US	10000636,10063620,10001949,10002948,10005520,10009802,10010305,10010719,10052015,10013395,10016581,10020919,10021097,10021639,10022595,10022694,10024264,10051398,10061284,10029350,10034754,10037660,10040984,10041962,10042361,10043071	26	DE;HO;LT;OT		20180904	10063620	Acute lymphocytic leukaemia recurrent(急性淋巴细胞性白血病复发)	10063620	PS	KYMRIAH	INTRAVENOUS (NOT OTHERWISE S			SUSPENSION FOR INFUSION	TISAGENLECLEUCEL	16	Male	＜18	Serious	Other health-professional(其他健康专业人员)	YES	YES	NO	YES	NO	NO	YES	1	4	10002948	Nervous system disorders	10029205	Neurological disorders NEC	10029305	Cortical dysfunction NEC
202315561	20231556	20211102	20211223	FDA-CTU	70	YR	F	81.7	KG	MD	21	4	US		10000081,10069339,10002847,10002948,10002974,10003504,10010305,10052015,10066274,10017955,10018867,10018875,10071583,10020869,10020919,10051125,10083347,10023676,10024264,10077692,10025102,10027141,10061284,10048294,10033661,10065381,10058151,10037660,10038687,10040250,10040560	31	HO		20211102	10012818	Diffuse large B-cell lymphoma(弥漫性大 B 细胞淋巴瘤)	10012818	PS	TISAGENLECLEUCEL	INTRAVENOUS (NOT OTHERWISE S				TISAGENLECLEUCEL	70	Female	≥65，＜75	Serious	Physician(医师)	NO	YES	NO	NO	NO	NO	NO	0	4	10002948	Nervous system disorders	10029205	Neurological disorders NEC	10029305	Cortical dysfunction NEC
174378901	17437890	20181214	20200219	NOVARTIS	13	YR	M	42.9	KG	MD	20	1	US	US	10077605,10002948,10003062,10005483,10006825,10008096,10057668,10010305,10052015,10014625,10020772,10021097,10021143,10037423,10037660,10038687,10071048,10040250,10043554,10046543	20	DS;HO;LT;OT		20181214	10000846,10061758,10061758,10039906	Acute lymphocytic leukaemia(急性淋巴性细胞白血病)	10000846	PS	KYMRIAH	INTRAVENOUS (NOT OTHERWISE S	1	DF		TISAGENLECLEUCEL	13	Male	＜18	Serious	Physician(医师)	YES	YES	YES	NO	NO	NO	YES	0	2	10002948	Nervous system disorders	10029205	Neurological disorders NEC	10029305	Cortical dysfunction NEC
179606882	17960688	20200621	20200824	NOVARTIS				71.5	KG	MD	20	3	DE	DE	10002948,10052015,10013395,10013887,10058319,10013950,10016173,10016450,10017577,10029350,10058818,10045170	12	HO;OT		20200615	10012818,10070592,10070592,10070592,10017944,10036898,10036898,10070592,10070592,10070592,10070592,10070592	Diffuse large B-cell lymphoma(弥漫性大 B 细胞淋巴瘤)	10012818	PS	KYMRIAH	INTRAVENOUS (NOT OTHERWISE S				TISAGENLECLEUCEL		Not Specified	NS	Serious	Physician(医师)	NO	YES	NO	NO	NO	NO	YES	6	1	10002948	Nervous system disorders	10029205	Neurological disorders NEC	10029305	Cortical dysfunction NEC
154787503	15478750	20180921	20190823	NOVARTIS	60	YR	F	58.96	KG	OT	19	3	US	US	10002948,10005760,10052015,10012373,10013395,10071552,10021630,10022773,10022955,10029350,10061926,10037660,10041349	13	HO		20180918	10012818,10070592,10070592,10036898	Diffuse large B-cell lymphoma(弥漫性大 B 细胞淋巴瘤)	10012818	PS	KYMRIAH	INTRAVENOUS (NOT OTHERWISE S			SOLUTION FOR INFUSION	TISAGENLECLEUCEL	60	Female	≥45，＜65	Serious	Other health-professional(其他健康专业人员)	NO	YES	NO	NO	NO	NO	NO	3	1	10002948	Nervous system disorders	10029205	Neurological disorders NEC	10029305	Cortical dysfunction NEC
191895993	19189599		20230530	NOVARTIS	24	YR	M			MD	23	2	JP	JP	10002948,10019211,10083347,10037660	4	OT		20210315	10063620,10085075,10085075	Acute lymphocytic leukaemia recurrent(急性淋巴细胞性白血病复发)	10063620	PS	KYMRIAH	INTRAVENOUS DRIP			Dispersion for infusion	TISAGENLECLEUCEL	24	Male	≥18，＜45	Serious	Physician(医师)	NO	NO	NO	NO	NO	NO	YES		1	10002948	Nervous system disorders	10029205	Neurological disorders NEC	10029305	Cortical dysfunction NEC
206983291	20698329		20220412	NOVARTIS						MD	22	2	US	US	10002948,10052015,10063743,10021097,10022004,10029350,10037660,10041349	8	HO;OT			10070592	Product used for unknown indication(产品使用的适应症不明)	10070592	PS	KYMRIAH	INTRAVENOUS (NOT OTHERWISE S			DISPERSION FOR INFUSION	TISAGENLECLEUCEL		Not Specified	NS	Serious	Physician(医师)	NO	YES	NO	NO	NO	NO	YES		1	10002948	Nervous system disorders	10029205	Neurological disorders NEC	10029305	Cortical dysfunction NEC
165889678	16588967	20190522	20220527	NOVARTIS	64	YR	F	49	KG	MD	22	2	US	US	10002948,10008531,10052015,10016256,10019465,10021097,10083347,10027175,10029350,10031127,10037660,10041349,10043071	13	OT		20190521	10012818	Diffuse large B-cell lymphoma(弥漫性大 B 细胞淋巴瘤)	10012818	PS	KYMRIAH	INTRAVENOUS (NOT OTHERWISE S			DISPERSION FOR INFUSION	TISAGENLECLEUCEL	64	Female	≥45，＜65	Serious	Physician(医师)	NO	NO	NO	NO	NO	NO	YES	1	1	10002948	Nervous system disorders	10029205	Neurological disorders NEC	10029305	Cortical dysfunction NEC
165318403	16531840		20200914	NOVARTIS	71	YR	M			CN	20	3	US	US	10002948,10074171,10052015,10012373,10012818,10015108,10018838,10018884,10020431,10020983,10021097,10021143,10051398,10028098,10060860,10029350,10035528,10037660,10058080,10047942	20	DE;LT;OT		2018	10012818,10061758,10061758	Diffuse large B-cell lymphoma(弥漫性大 B 细胞淋巴瘤)	10012818	PS	KYMRIAH	INTRAVENOUS DRIP				TISAGENLECLEUCEL	71	Male	≥65，＜75	Serious	Consumer(消费者)	YES	NO	NO	YES	NO	NO	YES		1	10002948	Nervous system disorders	10029205	Neurological disorders NEC	10029305	Cortical dysfunction NEC
215056721	21505672	20220527	20221026	NOVARTIS	24	YR	F			MD	22	4	CZ	CZ	10002948,10008531,10052015,10013395,10049669,10058319,10019663,10021097,10083347,10029350,10037660,10040047,10043071	13	OT		20220526	10000846,10070592,10070592,10070592,10070592,10070592,10070592,10070592,10070592,10070592,10070592,10070592,10070592,10070592,10070592,10070592	Acute lymphocytic leukaemia(急性淋巴性细胞白血病)	10000846	PS	KYMRIAH	INTRAVENOUS (NOT OTHERWISE S			Dispersion for infusion	TISAGENLECLEUCEL	24	Female	≥18，＜45	Serious	Physician(医师)	NO	NO	NO	NO	NO	NO	YES	1	1	10002948	Nervous system disorders	10029205	Neurological disorders NEC	10029305	Cortical dysfunction NEC
171181961	17118196	20190925	20191205	NOVARTIS	22	YR	F	78	KG	MD	19	4	US	US	10002948,10060976,10005520,10006825,10009802,10052015,10021097,10027202,10060860,10029350,10037660,10040250,10071299	13	DE;HO		20190924	10063620	Acute lymphocytic leukaemia recurrent(急性淋巴细胞性白血病复发)	10063620	PS	KYMRIAH	UNKNOWN			SUSPENSION FOR INFUSION	TISAGENLECLEUCEL	22	Female	≥18，＜45	Serious	Physician(医师)	NO	YES	NO	YES	NO	NO	NO	1	1	10002948	Nervous system disorders	10029205	Neurological disorders NEC	10029305	Cortical dysfunction NEC
174409601	17440960	20180921	20200220	NOVARTIS	62	YR	M	76.6	KG	MD	20	1	US	US	10069339,10002034,10002948,10003239,10010774,10011224,10012735,10012818,10013887,10016173,10016256,10020583,10020903,10021027,10021036,10024264,10051398,10028391,10029366,10033371,10037087,10039083,10044565,10046542,10047700	25	HO;LT;OT		20180918	10012818	Diffuse large B-cell lymphoma(弥漫性大 B 细胞淋巴瘤)	10012818	PS	KYMRIAH	INTRAVENOUS (NOT OTHERWISE S				TISAGENLECLEUCEL	62	Male	≥45，＜65	Serious	Physician(医师)	YES	YES	NO	NO	NO	NO	YES	3	3	10002948	Nervous system disorders	10029205	Neurological disorders NEC	10029305	Cortical dysfunction NEC
206727673	20672767	20210423	20220705	NOVARTIS	3	YR	F	14.5	KG	MD	22	3	JP	JP	10063620,10002948,10052015,10019465,10019851,10020983,10021143,10029350,10033885,10037660,10045170	11	OT		20210422	10063620,10061758	Acute lymphocytic leukaemia recurrent(急性淋巴细胞性白血病复发)	10063620	PS	KYMRIAH	INTRAVENOUS DRIP			Suspension for infusion	TISAGENLECLEUCEL	3	Female	＜18	Serious	Physician(医师)	NO	NO	NO	NO	NO	NO	YES	1	2	10002948	Nervous system disorders	10029205	Neurological disorders NEC	10029305	Cortical dysfunction NEC
173186154	17318615	20190827	20200908	NOVARTIS	35	YR	M	112	KG	HP	20	3	ES	ES	10002961,10009802,10052015,10066274,10012818,10013496,10058319,10016288,10071583,10019663,10077677,10051398,10077361,10029350,10037660,10038063,10038683,10040070,10040250,10049771,10041349,10051082	22	DE;HO;OT		20190826	10012818,10061758,10061758,10061758,10061758,10061758,10070592	Diffuse large B-cell lymphoma(弥漫性大 B 细胞淋巴瘤)	10012818	PS	KYMRIAH	INTRAVENOUS (NOT OTHERWISE S	2	DF		TISAGENLECLEUCEL	35	Male	≥18，＜45	Serious	Pharmacist(药师)	NO	YES	NO	YES	NO	NO	YES	1	1	10002961	Congenital, familial and genetic disorders	10010331	Congenital and hereditary disorders NEC	10027664	Congenital disorders NEC
153300883	15330088	20180704	20200304	NOVARTIS	41	YR	F	65	KG	PH	20	1	FR	FR	10077605,10002961,10049848,10005734,10008072,10052015,10066274,10017577,10027566,10029202,10071764,10037660	12	OT		20180702	10012818,10070592,10070592,10070592,10070592,10070592,10070592,10070592,10070592,10070592,10070592,10070592	Diffuse large B-cell lymphoma(弥漫性大 B 细胞淋巴瘤)	10012818	PS	TISAGENLECLEUCEL.	UNKNOWN				TISAGENLECLEUCEL	41	Female	≥18，＜45	Serious	Pharmacist(药师)	NO	NO	NO	NO	NO	NO	YES	2	2	10002961	Congenital, familial and genetic disorders	10010331	Congenital and hereditary disorders NEC	10027664	Congenital disorders NEC
170492711	17049271	20190821	20191119	NOVARTIS	8	YR	M	26.7	KG	MD	19	4	NL	NL	10002961,10005734,10049220,10052015,10037660,10040249	6	HO;LT		20190813	10063620,10070592,10070592,10070592,10070592,10070592,10070592,10070592,10070592,10070592,10070592,10070592,10070592,10070592	Acute lymphocytic leukaemia recurrent(急性淋巴细胞性白血病复发)	10063620	PS	KYMRIAH	INTRAVENOUS (NOT OTHERWISE S			SUSPENSION FOR INFUSION	TISAGENLECLEUCEL	8	Male	＜18	Serious	Physician(医师)	YES	YES	NO	NO	NO	NO	NO	8	1	10002961	Congenital, familial and genetic disorders	10010331	Congenital and hereditary disorders NEC	10027664	Congenital disorders NEC
178898231	17889823	20190907	20200612	NOVARTIS	65	YR	F			MD	20	2	FR	FR	10000081,10002961,10052015,10011906,10018830,10055798,10026865,10027141,10028813,10037660,10047700	11	DE;HO;OT		20180827	10012818	Diffuse large B-cell lymphoma(弥漫性大 B 细胞淋巴瘤)	10012818	PS	KYMRIAH	UNKNOWN				TISAGENLECLEUCEL	65	Female	≥65，＜75	Serious	Physician(医师)	NO	YES	NO	YES	NO	NO	YES	376	2	10002961	Congenital, familial and genetic disorders	10010331	Congenital and hereditary disorders NEC	10027664	Congenital disorders NEC
166907222	16690722		20190926	NOVARTIS						MD	19	3	US	US	10002967,10029366,10035528	3	OT		20190412	10000846	Acute lymphocytic leukaemia(急性淋巴性细胞白血病)	10000846	PS	KYMRIAH	UNKNOWN			SUSPENSION FOR INFUSION	TISAGENLECLEUCEL		Not Specified	NS	Serious	Physician(医师)	NO	NO	NO	NO	NO	NO	YES		1	10002967	Blood and lymphatic system disorders	10005329	Anaemias nonhaemolytic and marrow depression	10002086	Marrow depression and hypoplastic anaemias
159972944	15997294	20181115	20200417	NOVARTIS	15	YR	M	82	KG	MD	20	2	US	US	10000060,10000081,10000846,10001497,10001946,10002528,10002974,10003445,10003598,10005287,10059569,10005364,10005395,10005420,10005483,10005557,10005630,10005654,10005708,10049471,10005724,10005803,10005839,10005851,10060898,10007223,10008469,10009346,10009802,10010305,10011224,10052015,10012218,10012735,10013968,10014387,10014418,10014625,10016256,10020919,10062693,10058061,10018836,10018838,100…	84	DE;HO;LT;OT		20181107	10000846,10070592,10070592,10070592,10070592,10070592,10070592,10070592,10070592,10070592,10070592,10070592,10070592,10070592,10070592,10070592,10070592,10070592,10070592,10070592,10070592,10070592,10070592,10070592,10070592,10070592,10070592,10070592,10070592,10070592,10070592,10070592,10070592,10070592,10070592,10070592,10070592,10070592,10070592,10070592,10070592,10070592,10070592,10070592,100…	Acute lymphocytic leukaemia(急性淋巴性细胞白血病)	10000846	PS	KYMRIAH	INTRAVENOUS (NOT OTHERWISE S				TISAGENLECLEUCEL	15	Male	＜18	Serious	Physician(医师)	YES	YES	NO	YES	NO	NO	YES	8	7	10002974	Respiratory, thoracic and mediastinal disorders	10038738	Respiratory disorders NEC	10038716	Breathing abnormalities
202315561	20231556	20211102	20211223	FDA-CTU	70	YR	F	81.7	KG	MD	21	4	US		10000081,10069339,10002847,10002948,10002974,10003504,10010305,10052015,10066274,10017955,10018867,10018875,10071583,10020869,10020919,10051125,10083347,10023676,10024264,10077692,10025102,10027141,10061284,10048294,10033661,10065381,10058151,10037660,10038687,10040250,10040560	31	HO		20211102	10012818	Diffuse large B-cell lymphoma(弥漫性大 B 细胞淋巴瘤)	10012818	PS	TISAGENLECLEUCEL	INTRAVENOUS (NOT OTHERWISE S				TISAGENLECLEUCEL	70	Female	≥65，＜75	Serious	Physician(医师)	NO	YES	NO	NO	NO	NO	NO	0	5	10002974	Respiratory, thoracic and mediastinal disorders	10038738	Respiratory disorders NEC	10038716	Breathing abnormalities
157594954	15759495	20181115	20191024	NOVARTIS	15	YR	M	82.6	KG	MD	19	4	US	US	10000060,10000081,10000846,10001497,10001946,10002528,10002974,10003445,10003598,10005287,10059569,10005364,10005395,10005420,10005483,10005557,10005630,10005654,10005708,10049471,10005724,10005803,10005839,10005851,10060898,10007223,10008469,10009346,10009802,10010305,10011224,10052015,10012218,10012735,10013968,10014387,10014418,10014625,10016256,10020919,10062693,10058061,10018836,10018838,100…	84	DE;HO;LT;OT		20181107	10000846,10070592,10070592,10070592,10070592,10070592,10070592,10070592,10070592,10070592,10070592,10070592,10070592,10070592,10070592,10070592,10070592,10070592,10070592,10070592,10070592,10070592,10070592,10070592,10070592,10070592,10070592,10070592,10070592,10070592,10070592,10070592,10070592,10070592,10070592,10070592,10070592,10070592,10070592,10070592,10070592,10070592,10070592,10070592,100…	Acute lymphocytic leukaemia(急性淋巴性细胞白血病)	10000846	PS	KYMRIAH	INTRAVENOUS (NOT OTHERWISE S				TISAGENLECLEUCEL	15	Male	＜18	Serious	Physician(医师)	YES	YES	NO	YES	NO	NO	YES	8	7	10002974	Respiratory, thoracic and mediastinal disorders	10038738	Respiratory disorders NEC	10038716	Breathing abnormalities
152414091	15241409	20180710	20180711	FDA-CTU	15	YR	M	57.2	KG	MD	18	3	US	US	10002974,10074170,10021097,10021143,10029350,10037660,10039906,10041349	8	LT	HP	20180629	10003902	B-cell lymphoma recurrent(复发性 B 细胞淋巴瘤)	10003902	PS	KYMRIAH	INTRAVENOUS DRIP	1.745	DF		TISAGENLECLEUCEL	15	Male	＜18	Serious	Physician(医师)	YES	NO	NO	NO	NO	NO	NO	11	1	10002974	Respiratory, thoracic and mediastinal disorders	10038738	Respiratory disorders NEC	10038716	Breathing abnormalities
213782514	21378251	20220711	20221020	NOVARTIS	10	YR	M	44.8	KG	CN	22	4	US	US	10063620,10002977,10048962,10008190,10013887,10016062,10056696,10059282,10051696,10052904,10029202,10029864,10076313,10039906	14	HO;OT		20201215	10000846	Acute lymphocytic leukaemia(急性淋巴性细胞白血病)	10000846	PS	KYMRIAH	INTRAVENOUS (NOT OTHERWISE S	1	ML	Dispersion for infusion	TISAGENLECLEUCEL	10	Male	＜18	Serious	Consumer(消费者)	NO	YES	NO	NO	NO	NO	YES	573	2	10002977	Respiratory, thoracic and mediastinal disorders	10038738	Respiratory disorders NEC	10038716	Breathing abnormalities
226321342	22632134	20230302	20230629	NOVARTIS	14	YR	M	49.4	KG	MD	23	2	US	US	10003011,10034674	2	HO		20170627	10025250,10079281,10039906,10003553,10003553,10012378,10066215,10056438	Lymphocyte adoptive therapy(淋巴细胞过继治疗)	10025250	PS	KYMRIAH	INTRAVENOUS (NOT OTHERWISE S			Injection	TISAGENLECLEUCEL	14	Male	＜18	Serious	Physician(医师)	NO	YES	NO	NO	NO	NO	NO	2074	1	10003011	Infections and infestations	10021881	Infections - pathogen unspecified	10021879	Abdominal and gastrointestinal infections
177352921	17735292	20191002	20200501	NOVARTIS	75	YR	F			HP	20	2	DE	DE	10002948,10003062,10057668,10052015,10012821,10013395,10013496,10016288,10019063,10021097,10051398,10027175,10029350,10044565	14	HO;OT		20191001	10012821	Diffuse large B-cell lymphoma recurrent(复发性弥漫性大 B 细胞淋巴瘤)	10012821	PS	KYMRIAH	INTRAVENOUS (NOT OTHERWISE S				TISAGENLECLEUCEL	75	Female	75≤	Serious	Pharmacist(药师)	NO	YES	NO	NO	NO	NO	YES	1	2	10003062	Nervous system disorders	10029205	Neurological disorders NEC	10029305	Cortical dysfunction NEC
174378901	17437890	20181214	20200219	NOVARTIS	13	YR	M	42.9	KG	MD	20	1	US	US	10077605,10002948,10003062,10005483,10006825,10008096,10057668,10010305,10052015,10014625,10020772,10021097,10021143,10037423,10037660,10038687,10071048,10040250,10043554,10046543	20	DS;HO;LT;OT		20181214	10000846,10061758,10061758,10039906	Acute lymphocytic leukaemia(急性淋巴性细胞白血病)	10000846	PS	KYMRIAH	INTRAVENOUS (NOT OTHERWISE S	1	DF		TISAGENLECLEUCEL	13	Male	＜18	Serious	Physician(医师)	YES	YES	YES	NO	NO	NO	YES	0	3	10003062	Nervous system disorders	10029205	Neurological disorders NEC	10029305	Cortical dysfunction NEC
191052842	19105284	20210329	20210512	NOVARTIS	72	YR	M	80	KG	HP	21	2	US	US	10003062,10006825,10013573,10029350,10040250	5	HO;OT		20210322	10012818	Diffuse large B-cell lymphoma(弥漫性大 B 细胞淋巴瘤)	10012818	PS	KYMRIAH	INTRAVENOUS (NOT OTHERWISE S	4.6	DF		TISAGENLECLEUCEL	72	Male	≥65，＜75	Serious	Pharmacist(药师)	NO	YES	NO	NO	NO	NO	YES	7	1	10003062	Nervous system disorders	10029205	Neurological disorders NEC	10029305	Cortical dysfunction NEC
179790264	17979026	20200605	20200916	NOVARTIS	21	YR	M	91	KG	HP	20	3	US	US	10000846,10003084,10005287,10005359,10005520,10006126,10063292,10007515,10018358,10018838,10018884,10018910,10019150,10077361,10033320,10035528,10037063,10037515,10038153,10053920,10040070,10049821	22	DE;LT;OT		20200522	10000846,10070592,10070592,10070592,10070592,10070592,10070592,10070592,10070592,10061758,10070592,10070592,10061758,10070592,10070592,10070592,10070592,10070592,10020646,10070592,10070592,10070592,10070592,10070592,10070592,10070592,10070592,10070592,10070592,10070592,10070592,10070592,10070592,10070592,10070592,10070592,10070592,10070592,10070592,10070592,10070592,10070592,10070592,10070592,100…	Acute lymphocytic leukaemia(急性淋巴性细胞白血病)	10000846	PS	KYMRIAH	INTRAVENOUS (NOT OTHERWISE S				TISAGENLECLEUCEL	21	Male	≥18，＜45	Serious	Pharmacist(药师)	YES	NO	NO	YES	NO	NO	YES	14	2	10003084	Nervous system disorders	10029205	Neurological disorders NEC	10029305	Abnormal reflexes
192134791	19213479	20210114	20210504	NOVARTIS	69	YR	M	57	KG	HP	21	2	US	US	10069339,10003119,10052015,10021097,10028411,10037660	6	OT		20210113	10012818	Diffuse large B-cell lymphoma(弥漫性大 B 细胞淋巴瘤)	10012818	PS	KYMRIAH	UNKNOWN				TISAGENLECLEUCEL	69	Male	≥65，＜75	Serious	Pharmacist(药师)	NO	NO	NO	NO	NO	NO	YES	1	2	10003119	Cardiac disorders	10007541	Cardiac arrhythmias	10007521	Rate and rhythm disorders NEC
1533658011	15336580	20180702	20220510	NOVARTIS	13	YR	F	61	KG	HP	22	2	US	US	10000636,10063620,10001551,10003119,10003481,10003549,10005287,10005521,10005595,10006825,10009802,10010305,10052015,10012218,10013395,10016581,10018838,10018884,10019211,10021097,10021143,10022998,10024264,10024670,10025256,10055052,10029350,10029366,10035528,10037660,10038153,10053920,10040250,10041349,10043071,10051391,10066901,10044565,10047942	39	HO;LT;OT		20180702	10063620	Acute lymphocytic leukaemia recurrent(急性淋巴细胞性白血病复发)	10063620	PS	KYMRIAH	INTRAVENOUS (NOT OTHERWISE S	24	ML	DISPERSION FOR INFUSION	TISAGENLECLEUCEL	13	Female	＜18	Serious	Pharmacist(药师)	YES	YES	NO	NO	NO	NO	YES	0	4	10003119	Cardiac disorders	10007541	Cardiac arrhythmias	10007521	Rate and rhythm disorders NEC
154402375	15440237	20180910	20191105	NOVARTIS	30	YR	F	50	KG	MD	19	4	FR	FR	10000486,10001497,10002034,10002847,10003119,10005370,10065553,10074170,10007617,10009346,10009802,10052015,10012818,10014625,10017533,10017693,10071583,10020431,10020646,10020952,10021036,10021097,10023676,10025280,10051398,10077361,10029354,10037660,10038540,10038664,10038687,10039906,10040047,10043554,10045170,10067080	36	DE;HO;OT		20180907	10012818,10061758,10061758	Diffuse large B-cell lymphoma(弥漫性大 B 细胞淋巴瘤)	10012818	PS	TISAGENLECLEUCEL.	INTRAVENOUS (NOT OTHERWISE S			SUSPENSION FOR INJECTION	TISAGENLECLEUCEL	30	Female	≥18，＜45	Serious	Physician(医师)	NO	YES	NO	YES	NO	NO	YES	3	5	10003119	Cardiac disorders	10007541	Cardiac arrhythmias	10007521	Rate and rhythm disorders NEC
200472765	20047276	20211026	20221216	NOVARTIS	75	YR	F	82	KG	MD	22	4	US	US	10052820,10060964,10003162,10007515,10064848,10011078,10013950,10014625,10017885,10018092,10018852,10018935,10062060,10020772,10020983,10061318,10030302,10034623,10035598,10037660,10062237,10058360,10039801,10041591	24	DE;HO;OT		20200929	10085128	Follicular lymphoma(滤泡性淋巴瘤)	10085128	PS	KYMRIAH	INTRAVENOUS (NOT OTHERWISE S			Dispersion for infusion	TISAGENLECLEUCEL	75	Female	75≤	Serious	Physician(医师)	NO	YES	NO	YES	NO	NO	YES	392	3	10003162	Injury, poisoning and procedural complications	10022117	Injuries NEC	10022114	Cardiovascular injuries
181741466	18174146	20201123	20220412	NOVARTIS	22	YR	M	92	KG	MD	22	2	US	US	10000060,10000081,10000097,10069339,10063620,10002034,10002855,10003210,10003598,10005287,10005288,10005395,10005420,10005425,10005482,10005483,10005557,10049471,10050196,10005802,10005839,10005851,10005860,10005861,10007196,10007223,10008796,10010774,10052015,10061124,10016750,10016807,10018838,10018884,10021015,10021036,10021097,10026995,10027878,10029164,10029883,10030124,10053762,10068319,100…	55	HO;OT		20200610	10000846,10019641,10019641,10036898,10036898,10036898,10036898,10036898,10081601,10070592,10070592,10070592,10070592,10070592,10070592,10070592,10070592,10061024,10020772,10036898,10070592,10070592,10005861,10070592,10070592,10070592,10070592,10070592,10020772,10070592,10061758,10070592,10070592,10070592,10070592,10070592,10070592,10070592,10070592,10061758,10070592,10070592,10070592,10070592,100…	Acute lymphocytic leukaemia(急性淋巴性细胞白血病)	10000846	PS	KYMRIAH	INTRAVENOUS (NOT OTHERWISE S			DISPERSION FOR INFUSION	TISAGENLECLEUCEL	22	Male	≥18，＜45	Serious	Physician(医师)	NO	YES	NO	NO	NO	NO	YES	166	8	10003210	Vascular disorders	10047065	Arteriosclerosis, stenosis, vascular insufficiency and necrosis	10003216	Non-site specific necrosis and vascular insufficiency NEC
159346402	15934640	201812	20190823	NOVARTIS	58	YR	F	68.1	KG	MD	19	3	US	US	10003239,10006002,10028372,10037660	4	HO		20181115	10012818,10051524,10051524,10020772,10020772,10002855	Diffuse large B-cell lymphoma(弥漫性大 B 细胞淋巴瘤)	10012818	PS	KYMRIAH	INTRAVENOUS (NOT OTHERWISE S			SUSPENSION FOR INFUSION	TISAGENLECLEUCEL	58	Female	≥45，＜65	Serious	Physician(医师)	NO	YES	NO	NO	NO	NO	NO		1	10003239	Musculoskeletal and connective tissue disorders	10028395	Joint disorders	10023213	Joint related signs and symptoms
184294765	18429476	20200716	20220411	NOVARTIS	64	YR	F	80.1	KG	CN	22	2	US	US	10003239,10052015,10019211,10021097,10083347,10037660,10043071	7	OT		20200715	10012818	Diffuse large B-cell lymphoma(弥漫性大 B 细胞淋巴瘤)	10012818	PS	KYMRIAH	INTRAVENOUS (NOT OTHERWISE S			DISPERSION FOR INFUSION	TISAGENLECLEUCEL	64	Female	≥45，＜65	Serious	Consumer(消费者)	NO	NO	NO	NO	NO	NO	YES	1	1	10003239	Musculoskeletal and connective tissue disorders	10028395	Joint disorders	10023213	Joint related signs and symptoms
1547889210	15478892	20180611	20220502	NOVARTIS	13	YR	M	46.5	KG	HP	22	2	US	US	10003239,10010305,10052015,10013395,10016062,10021097,10021143,10028836,10037660	9	HO;OT		20180607	10003917,10070592,10070592	B-cell type acute leukaemia(B 细胞型急性白血病)	10003917	PS	KYMRIAH	INTRAVENOUS (NOT OTHERWISE S			DISPERSION FOR INFUSION	TISAGENLECLEUCEL	13	Male	＜18	Serious	Pharmacist(药师)	NO	YES	NO	NO	NO	NO	YES	4	1	10003239	Musculoskeletal and connective tissue disorders	10028395	Joint disorders	10023213	Joint related signs and symptoms
173400291	17340029	20180912	20200129	NOVARTIS	17	YR	M			HP	20	1	US	US	10003239,10012735,10016173,10016256,10019211,10025256,10028391,10028411,10028735	9	OT			10070592,10070592	Product used for unknown indication(产品使用的适应症不明)	10070592	PS	KYMRIAH	UNKNOWN				TISAGENLECLEUCEL	17	Male	＜18	Serious	Pharmacist(药师)	NO	NO	NO	NO	NO	NO	YES		1	10003239	Musculoskeletal and connective tissue disorders	10028395	Joint disorders	10023213	Joint related signs and symptoms
190274116	19027411	20210307	20211011	NOVARTIS	67	YR	F	92.4	KG	MD	21	4	AU	AU	10003239	1	HO		20210303	10029547,10066536,10003246,10040872,10083202,10049087,10066536,10070592,10061169,10049085,10029547,10061758,10061758,10058912,10028116,10036898,10020707,10029547,10064736,10003246,10029547,10020707,10020707,10028813,10019211	Non-Hodgkin's lymphoma(非霍奇金淋巴瘤)	10029547	PS	TISAGENLECLEUCEL	INTRAVENOUS (NOT OTHERWISE S			Suspension for infusion	TISAGENLECLEUCEL	67	Female	≥65，＜75	Serious	Physician(医师)	NO	YES	NO	NO	NO	NO	NO	4	1	10003239	Musculoskeletal and connective tissue disorders	10028395	Joint disorders	10023213	Joint related signs and symptoms
201947981	20194798	20211118	20211216	FDA-CTU	80	YR	F	63.3	KG		21	4	US		10003239,10011224,10052015,10051620,10012735,10013573,10019211,10036018	8	OT		20211115	10085128	Follicular lymphoma(滤泡性淋巴瘤)	10085128	PS	KYMRIAH	INTRAVENOUS (NOT OTHERWISE S				TISAGENLECLEUCEL	80	Female	75≤	Serious	Not Specified	NO	NO	NO	NO	NO	NO	YES	3	1	10003239	Musculoskeletal and connective tissue disorders	10028395	Joint disorders	10023213	Joint related signs and symptoms
169345574	16934557	20180512	20200707	NOVARTIS	12	YR	M	64	KG	MD	20	3	US	US	10063620,10001052,10060931,10003239,10074170,10010305,10052015,10011831,10066274,10057482,10017533,10018838,10018884,10019303,10021143,10051398,10079987,10029155,10029350,10029354,10029368,10035528,10061924,10037660,10043554,10047943	26	DE;HO;LT;OT		20180508	10000846,10061758,10061758	Acute lymphocytic leukaemia(急性淋巴性细胞白血病)	10000846	PS	KYMRIAH	INTRAVENOUS DRIP				TISAGENLECLEUCEL	12	Male	＜18	Serious	Physician(医师)	YES	YES	NO	YES	NO	NO	YES	4	4	10003239	Musculoskeletal and connective tissue disorders	10028395	Joint disorders	10023213	Joint related signs and symptoms
175248334	17524833		20200905	NOVARTIS	32	YR	F			MD	20	3	DE	DE	10003239,10007953,10061093,10061908,10012821,10016288,10019211,10020937,10053644,10051398,10028411,10028813,10028836,10047700	14	OT		201910	10012821	Diffuse large B-cell lymphoma recurrent(复发性弥漫性大 B 细胞淋巴瘤)	10012821	PS	KYMRIAH	UNKNOWN				TISAGENLECLEUCEL	32	Female	≥18，＜45	Serious	Physician(医师)	NO	NO	NO	NO	NO	NO	YES		1	10003239	Musculoskeletal and connective tissue disorders	10028395	Joint disorders	10023213	Joint related signs and symptoms
158484551	15848455		20190121	NOVARTIS			F			MD	19	1	US	US	10003239	1	NOT SPECIFIED			10070592	Product used for unknown indication(产品使用的适应症不明)	10070592	PS	KYMRIAH	UNKNOWN			SUSPENSION FOR INFUSION	TISAGENLECLEUCEL		Female	NS	Non-Serious	Physician(医师)	NO	NO	NO	NO	NO	NO	NO		1	10003239	Musculoskeletal and connective tissue disorders	10028395	Joint disorders	10023213	Joint related signs and symptoms
174409601	17440960	20180921	20200220	NOVARTIS	62	YR	M	76.6	KG	MD	20	1	US	US	10069339,10002034,10002948,10003239,10010774,10011224,10012735,10012818,10013887,10016173,10016256,10020583,10020903,10021027,10021036,10024264,10051398,10028391,10029366,10033371,10037087,10039083,10044565,10046542,10047700	25	HO;LT;OT		20180918	10012818	Diffuse large B-cell lymphoma(弥漫性大 B 细胞淋巴瘤)	10012818	PS	KYMRIAH	INTRAVENOUS (NOT OTHERWISE S				TISAGENLECLEUCEL	62	Male	≥45，＜65	Serious	Physician(医师)	YES	YES	NO	NO	NO	NO	YES	3	4	10003239	Musculoskeletal and connective tissue disorders	10028395	Joint disorders	10023213	Joint related signs and symptoms
167812163	16781216		20210813	NOVARTIS			M			CN	21	3	COUNTRY NOT SPECIFIED	GB	10003399,10005911,10011906,10020642,10061218,10022437,10028810,10029202,10040047	9	DE;OT			10070592	Product used for unknown indication(产品使用的适应症不明)	10070592	PS	KYMRIAH	UNKNOWN				TISAGENLECLEUCEL		Male	NS	Serious	Consumer(消费者)	NO	NO	NO	YES	NO	NO	YES		1	10003399	Injury, poisoning and procedural complications	10022117	Injuries NEC	10022114	Non-site specific injuries NEC
199100701	19910070		20211003	NOVARTIS	42	YR	M			MD	21	4	JP	JP	10003445,10005630,10025310,10051398,10047899	5	OT			10025310	Lymphoma(淋巴瘤)	10025310	PS	KYMRIAH	INTRAVENOUS DRIP				TISAGENLECLEUCEL	42	Male	≥18，＜45	Serious	Physician(医师)	NO	NO	NO	NO	NO	NO	YES		1	10003445	Gastrointestinal disorders	10017947	Peritoneal and retroperitoneal conditions	10034652	Peritoneal and retroperitoneal disorders
159972944	15997294	20181115	20200417	NOVARTIS	15	YR	M	82	KG	MD	20	2	US	US	10000060,10000081,10000846,10001497,10001946,10002528,10002974,10003445,10003598,10005287,10059569,10005364,10005395,10005420,10005483,10005557,10005630,10005654,10005708,10049471,10005724,10005803,10005839,10005851,10060898,10007223,10008469,10009346,10009802,10010305,10011224,10052015,10012218,10012735,10013968,10014387,10014418,10014625,10016256,10020919,10062693,10058061,10018836,10018838,100…	84	DE;HO;LT;OT		20181107	10000846,10070592,10070592,10070592,10070592,10070592,10070592,10070592,10070592,10070592,10070592,10070592,10070592,10070592,10070592,10070592,10070592,10070592,10070592,10070592,10070592,10070592,10070592,10070592,10070592,10070592,10070592,10070592,10070592,10070592,10070592,10070592,10070592,10070592,10070592,10070592,10070592,10070592,10070592,10070592,10070592,10070592,10070592,10070592,100…	Acute lymphocytic leukaemia(急性淋巴性细胞白血病)	10000846	PS	KYMRIAH	INTRAVENOUS (NOT OTHERWISE S				TISAGENLECLEUCEL	15	Male	＜18	Serious	Physician(医师)	YES	YES	NO	YES	NO	NO	YES	8	8	10003445	Gastrointestinal disorders	10017947	Peritoneal and retroperitoneal conditions	10034652	Peritoneal and retroperitoneal disorders
180690224	18069022	20200620	20200831	NOVARTIS	62	YR	F	64.8	KG	MD	20	3	US	US	10001052,10002034,10003445,10003481,10003598,10059570,10005364,10005557,10005803,10005851,10007686,10009192,10052015,10012218,10061124,10020919,10018092,10071583,10020597,10021097,10022437,10023676,10049694,10070982,10029350,10029354,10049151,10033661,10051588,10035528,10035598,10037660,10041349,10042316,10043071,10046571,10046910,10047513,10047942	39	DE;HO;LT;OT		20200619	10012821,10070592	Diffuse large B-cell lymphoma recurrent(复发性弥漫性大 B 细胞淋巴瘤)	10012821	PS	KYMRIAH	INTRAVENOUS (NOT OTHERWISE S				TISAGENLECLEUCEL	62	Female	≥45，＜65	Serious	Physician(医师)	YES	YES	NO	YES	NO	NO	YES	1	3	10003445	Gastrointestinal disorders	10017947	Peritoneal and retroperitoneal conditions	10034652	Peritoneal and retroperitoneal disorders
169849321	16984932	20190717	20191101	NOVARTIS	52	YR	M	137	KG	MD	19	4	DE	DE	10002034,10003445,10006825,10008531,10052015,10011906,10012735,10012818,10016256,10051398,10028813,10071067,10037660,10047340,10047700	15	DE;HO;OT		20190717	10003899,10036898	B-cell lymphoma(B 细胞淋巴瘤)	10003899	PS	TISAGENLECLEUCEL.	INTRAVENOUS (NOT OTHERWISE S			SUSPENSION FOR INJECTION	TISAGENLECLEUCEL	52	Male	≥45，＜65	Serious	Physician(医师)	NO	YES	NO	YES	NO	NO	YES	0	2	10003445	Gastrointestinal disorders	10017947	Peritoneal and retroperitoneal conditions	10034652	Peritoneal and retroperitoneal disorders
185558483	18555848	20201026	20210222	NOVARTIS			M	70	KG	MD	21	1	COUNTRY NOT SPECIFIED	DE	10069339,10002034,10051115,10003445,10060945,10065553,10052015,10012218,10013887,10013950,10014625,10055798,10019646,10019847,10020772,10020947,10051125,10021058,10021097,10083347,10022592,10029354,10035664,10037063,10037660,10038236,10040047,10043554,10050467,10058267,10047302	31	DE;HO;LT;OT		20201019	10012818,10061758,10061758,10070592,10070592	Diffuse large B-cell lymphoma(弥漫性大 B 细胞淋巴瘤)	10012818	PS	KYMRIAH	INTRAVENOUS DRIP				TISAGENLECLEUCEL		Male	NS	Serious	Physician(医师)	YES	YES	NO	YES	NO	NO	YES	7	4	10003445	Gastrointestinal disorders	10017947	Peritoneal and retroperitoneal conditions	10034652	Peritoneal and retroperitoneal disorders
157594954	15759495	20181115	20191024	NOVARTIS	15	YR	M	82.6	KG	MD	19	4	US	US	10000060,10000081,10000846,10001497,10001946,10002528,10002974,10003445,10003598,10005287,10059569,10005364,10005395,10005420,10005483,10005557,10005630,10005654,10005708,10049471,10005724,10005803,10005839,10005851,10060898,10007223,10008469,10009346,10009802,10010305,10011224,10052015,10012218,10012735,10013968,10014387,10014418,10014625,10016256,10020919,10062693,10058061,10018836,10018838,100…	84	DE;HO;LT;OT		20181107	10000846,10070592,10070592,10070592,10070592,10070592,10070592,10070592,10070592,10070592,10070592,10070592,10070592,10070592,10070592,10070592,10070592,10070592,10070592,10070592,10070592,10070592,10070592,10070592,10070592,10070592,10070592,10070592,10070592,10070592,10070592,10070592,10070592,10070592,10070592,10070592,10070592,10070592,10070592,10070592,10070592,10070592,10070592,10070592,100…	Acute lymphocytic leukaemia(急性淋巴性细胞白血病)	10000846	PS	KYMRIAH	INTRAVENOUS (NOT OTHERWISE S				TISAGENLECLEUCEL	15	Male	＜18	Serious	Physician(医师)	YES	YES	NO	YES	NO	NO	YES	8	8	10003445	Gastrointestinal disorders	10017947	Peritoneal and retroperitoneal conditions	10034652	Peritoneal and retroperitoneal disorders
155838141	15583814	20180823	20181031	FDA-CTU	71	YR	M	80.74	KG	MD	18	4	US	US	10003445,10005488,10068230,10061818,10017533,10060827,10020679,10021097,10080066,10077692,10025310,10028098,10028245,10028899,10029350,10037660,10043071	17	DE;HO	HP	20180822		Not Specified		PS	KYMRIAH	INTRAVENOUS DRIP				TISAGENLECLEUCEL	71	Male	≥65，＜75	Serious	Physician(医师)	NO	YES	NO	YES	NO	NO	NO	1	1	10003445	Gastrointestinal disorders	10017947	Peritoneal and retroperitoneal conditions	10034652	Peritoneal and retroperitoneal disorders
155846471	15584647	20180823	20181101	FDA-CTU	71	YR	M	80.74	KG	MD	18	4	US	US	10003445,10052015,10012218,10061818,10020679,10077692,10071541,10028098	8	DE;HO	HP	20180822		Not Specified		PS	KYMRIAH	INTRAVENOUS (NOT OTHERWISE S			INFUSION	TISAGENLECLEUCEL	71	Male	≥65，＜75	Serious	Physician(医师)	NO	YES	NO	YES	NO	NO	NO	1	1	10003445	Gastrointestinal disorders	10017947	Peritoneal and retroperitoneal conditions	10034652	Peritoneal and retroperitoneal disorders
223157101	22315710	20230323	20230512	NOVARTIS	3	YR	M	17	KG	HP	23	2	US	US	10063620,10003445,10006093,10052015,10012735,10013950,10014418,10018884,10021015,10021058,10021143,10061598,10025280,10051398,10061273,10027417,10061296,10028813,10033661,10035528,10035664,10075316,10037660,10038687,10038695,10039834,10047700	27	DE;HO;OT		20230323	10063620,10070592,10070592,10070592,10070592,10070592,10070592,10070592,10070592,10070592,10070592,10070592,10070592,10070592,10070592,10070592,10070592,10070592,10070592,10070592,10070592,10070592,10070592,10070592,10070592,10070592,10047461,10036142,10081389,10070592,10070592	Acute lymphocytic leukaemia recurrent(急性淋巴细胞性白血病复发)	10063620	PS	KYMRIAH	INTRAVENOUS (NOT OTHERWISE S			Dispersion for infusion	TISAGENLECLEUCEL	3	Male	＜18	Serious	Pharmacist(药师)	NO	YES	NO	YES	NO	NO	YES	0	2	10003445	Gastrointestinal disorders	10017947	Peritoneal and retroperitoneal conditions	10034652	Peritoneal and retroperitoneal disorders
221683133	22168313	20230323	20230512	NOVARTIS	3	YR	M	17	KG	HP	23	2	US	US	10063620,10003445,10006093,10052015,10012735,10013950,10014418,10018884,10021015,10021058,10021143,10061598,10025280,10051398,10061273,10027417,10061296,10028813,10033661,10035528,10035664,10075316,10037660,10038687,10038695,10039834,10047700	27	DE;HO;OT		20230323	10063620,10070592,10070592,10070592,10070592,10070592,10070592,10070592,10070592,10070592,10070592,10070592,10070592,10070592,10070592,10070592,10070592,10070592,10070592,10070592,10070592,10070592,10070592,10070592,10070592,10070592,10047461,10036142,10081389,10070592,10070592	Acute lymphocytic leukaemia recurrent(急性淋巴细胞性白血病复发)	10063620	PS	KYMRIAH	INTRAVENOUS (NOT OTHERWISE S			Dispersion for infusion	TISAGENLECLEUCEL	3	Male	＜18	Serious	Pharmacist(药师)	NO	YES	NO	YES	NO	NO	YES	0	2	10003445	Gastrointestinal disorders	10017947	Peritoneal and retroperitoneal conditions	10034652	Peritoneal and retroperitoneal disorders
168494591	16849459	20190212	20190925	NOVARTIS	47	YR	M	83	KG	MD	19	3	FR	FR	10001547,10003477,10065553,10052015,10012822,10051398,10067081,10037660,10051379	9	DE;OT		20190212	10012822	Diffuse large B-cell lymphoma refractory(难治性弥漫性大 B 细胞淋巴瘤)	10012822	PS	TISAGENLECLEUCEL.	INTRAVENOUS (NOT OTHERWISE S			SUSPENSION FOR INFUSION	TISAGENLECLEUCEL	47	Male	≥45，＜65	Serious	Physician(医师)	NO	NO	NO	YES	NO	NO	YES	0	2	10003477	Investigations	10022891	Hepatobiliary investigations	10019809	Hepatobiliary function diagnostic procedures
1595466010	15954660	20190129	20220614	NOVARTIS	23	YR	F	57	KG	MD	22	2	US	US	10000636,10001549,10001565,10003479,10005287,10059570,10005395,10005521,10005557,10005630,10005654,10005724,10005832,10050760,10005860,10006825,10007225,10009802,10052015,10066274,10013968,10018350,10018838,10018884,10020919,10058558,10021143,10021789,10025256,10027878,10029354,10029366,10033546,10034568,10035528,10037016,10037660,10038153,10040250,10041660,10043071,10055163,10079107,10047942	44	DE;HO;OT		20190129	10063620,10070592,10070592,10070592,10070592,10070592,10070592,10070592,10070592,10070592,10070592,10070592,10070592,10070592,10070592,10070592,10070592,10070592,10070592,10070592,10070592	Acute lymphocytic leukaemia recurrent(急性淋巴细胞性白血病复发)	10063620	PS	KYMRIAH	INTRAVENOUS (NOT OTHERWISE S	17	ML	DISPERSION FOR INFUSION	TISAGENLECLEUCEL	23	Female	≥18，＜45	Serious	Physician(医师)	NO	YES	NO	YES	NO	NO	YES	0	4	10003479	Investigations	10022891	Hepatobiliary investigations	10019809	Hepatobiliary function diagnostic procedures
167799004	16779900	20190727	20220505	NOVARTIS	16	YR	M	78	KG	HP	22	2	US	US	10000636,10001549,10003479,10005287,10005395,10005521,10005724,10005850,10006514,10006825,10052015,10013573,10013916,10016581,10019211,10021097,10022595,10025256,10028330,10052904,10029350,10035528,10037063,10037660,10038153,10039906,10040250,10043071,10051390,10047942	30	OT		20190725	10063620,10070592,10070592,10070592,10070592	Acute lymphocytic leukaemia recurrent(急性淋巴细胞性白血病复发)	10063620	PS	KYMRIAH	INTRAVENOUS (NOT OTHERWISE S	16	ML	DISPERSION FOR INFUSION	TISAGENLECLEUCEL	16	Male	＜18	Serious	Pharmacist(药师)	NO	NO	NO	NO	NO	NO	YES	2	3	10003479	Investigations	10022891	Hepatobiliary investigations	10019809	Hepatobiliary function diagnostic procedures
168474386	16847438	20190705	20200205	NOVARTIS	9	YR	M	35.1	KG	MD	20	1	CA	CA	10000087,10063620,10001053,10001551,10003481,10061124,10017955,10061998,10057110,10021097,10051398,10029354,10056342,10037423,10037660,10037870,10038687,10059045,10040047,10062244,10043071,10043554	22	DE;HO;OT		20190619	10000846,10070592,10070592,10070592,10070592,10070592,10070592,10070592,10070592,10070592,10063620,10051398,10036898,10070592,10070592,10070592,10070592	Acute lymphocytic leukaemia(急性淋巴性细胞白血病)	10000846	PS	TISAGENLECLEUCEL.	INTRAVENOUS (NOT OTHERWISE S				TISAGENLECLEUCEL	9	Male	＜18	Serious	Physician(医师)	NO	YES	NO	YES	NO	NO	YES	16	5	10003481	Investigations	10022891	Hepatobiliary investigations	10019809	Hepatobiliary function diagnostic procedures
196320371	19632037	20210409	20210728	NOVARTIS	73	YR	M	89.7	KG	MD	21	3	US	US	10001547,10003481,10052015,10012735,10016256,10021036,10028813,10037660,10047700	9	OT		20210408	10012818	Diffuse large B-cell lymphoma(弥漫性大 B 细胞淋巴瘤)	10012818	PS	KYMRIAH	INTRAVENOUS DRIP				TISAGENLECLEUCEL	73	Male	≥65，＜75	Serious	Physician(医师)	NO	NO	NO	NO	NO	NO	YES	1	2	10003481	Investigations	10022891	Hepatobiliary investigations	10019809	Hepatobiliary function diagnostic procedures
185003001	18500300	20181029	20201113	NOVARTIS	18	YR	F	75.6	KG	CN	20	4	US	US	10001551,10003481,10003549,10003917,10049848,10005364,10005372,10005557,10048962,10008111,10010305,10050584,10059887,10052015,10066274,10012373,10015090,10016256,10055798,10019211,10019465,10019851,10021097,10021143,10051398,10027175,10048294,10061296,10028024,10028521,10029350,10031009,10033318,10033885,10034960,10037532,10037549,10037660,10041045,10058080,10070052,10042128,10043414,10043554,100…	47	DE;HO;LT;OT		20181029	10003917,10070592,10061758,10070592,10070592,10070592,10070592,10070592,10028813,10047700,10070592,10070592,10070592,10070592,10070592,10070592,10061758,10070592,10028813,10047700,10010774,10033371,10070592,10070592,10070592,10070592,10037660,10033371,10070592,10070592,10070592,10070592,10070592,10070592,10070592,10070592,10070592	B-cell type acute leukaemia(B 细胞型急性白血病)	10003917	PS	KYMRIAH	INTRAVENOUS DRIP				TISAGENLECLEUCEL	18	Female	≥18，＜45	Serious	Consumer(消费者)	YES	YES	NO	YES	NO	NO	YES	0	2	10003481	Investigations	10022891	Hepatobiliary investigations	10019809	Hepatobiliary function diagnostic procedures
169768246	16976824	20191012	20220405	NOVARTIS	14	YR	M			MD	22	2	US	US	10000846,10001551,10003481,10005420,10005482,10005557,10005630,10005724,10006825,10018838,10018884,10051398,10026992,10026996,10055052,10029366,10035528,10038153,10053920,10040250	20	OT		20190920	10000846	Acute lymphocytic leukaemia(急性淋巴性细胞白血病)	10000846	PS	KYMRIAH	INTRAVENOUS (NOT OTHERWISE S			DISPERSION FOR INFUSION	TISAGENLECLEUCEL	14	Male	＜18	Serious	Physician(医师)	NO	NO	NO	NO	NO	NO	YES	22	3	10003481	Investigations	10022891	Hepatobiliary investigations	10019809	Hepatobiliary function diagnostic procedures
162405313	16240531	20190212	20200103	NOVARTIS	11	MON	M	9	KG	MD	20	1	US	US	10056519,10000636,10001551,10001945,10002034,10002528,10003481,10062274,10005287,10005395,10005420,10005482,10005520,10005557,10005630,10005655,10049471,10005724,10005802,10005839,10005850,10007189,10007223,10009802,10052015,10061428,10013442,10018830,10018838,10071583,10020488,10020772,10021143,10022595,10025256,10027880,10071662,10029366,10071067,10033645,10035528,10035598,10051986,10057030,100…	57	LT;OT		20190211	10000830,10070592,10070592,10070592,10070592,10070592,10051284,10070592,10061758,10070592,10070592,10070592,10070592,10070592,10070592,10070592,10070592,10070592,10070592,10070592,10061758,10070592,10070592,10070592,10070592,10070592,10070592,10070592,10070592,10061758,10070592,10070592,10070592,10070592,10070592,10070592,10070592,10070592,10061758,10070592,10070592,10070592,10070592,10070592,100…	Acute leukaemia(急性白血病)	10000830	PS	KYMRIAH	INTRAVENOUS DRIP	10	ML		TISAGENLECLEUCEL	0.916667	Male	＜18	Serious	Physician(医师)	YES	NO	NO	NO	NO	NO	YES	1	7	10003481	Investigations	10022891	Hepatobiliary investigations	10019809	Hepatobiliary function diagnostic procedures
170184361	17018436	20190702	20191111	NOVARTIS			M	27.6	KG	MD	19	4	FR	FR	10001551,10003481,10061736,10066274,10020983,10040250,10043554	7	OT		20190612	10000846	Acute lymphocytic leukaemia(急性淋巴性细胞白血病)	10000846	PS	TISAGENLECLEUCEL.	INTRAVENOUS (NOT OTHERWISE S			SUSPENSION FOR INJECTION	TISAGENLECLEUCEL		Male	NS	Serious	Physician(医师)	NO	NO	NO	NO	NO	NO	YES	20	2	10003481	Investigations	10022891	Hepatobiliary investigations	10019809	Hepatobiliary function diagnostic procedures
1583394510	15833945	20190105	20220510	NOVARTIS	10	YR	M	58	KG	HP	22	2	US	US	10000636,10063620,10001551,10003481,10005287,10059569,10005395,10005557,10005595,10005630,10049471,10005724,10005802,10005839,10006825,10009802,10010305,10052015,10013968,10016256,10019211,10019301,10019842,10058558,10022595,10051398,10026996,10027004,10048294,10028813,10029350,10078086,10030124,10033546,10034568,10035528,10037063,10037660,10038153,10053920,10038687,10038712,10040250,10040829,100…	48	HO;OT		20181231	10063620,10070592,10070592,10054128,10070592,10070592,10070592,10070592,10070592,10053458,10068724,10070592,10070592,10070592,10070592,10040984,10070592,10070592,10070592,10070592,10070592,10070592,10070592,10054976,10070592,10070592,10070592,10070592,10033371,10016101,10070592,10070592,10070592,10070592,10070592	Acute lymphocytic leukaemia recurrent(急性淋巴细胞性白血病复发)	10063620	PS	KYMRIAH	INTRAVENOUS (NOT OTHERWISE S	15	ML	DISPERSION FOR INFUSION	TISAGENLECLEUCEL	10	Male	＜18	Serious	Pharmacist(药师)	NO	YES	NO	NO	NO	NO	YES	5	4	10003481	Investigations	10022891	Hepatobiliary investigations	10019809	Hepatobiliary function diagnostic procedures
182180522	18218052	20200630	20200904	NOVARTIS	11	YR	M	45.4	KG	HP	20	3	US	US	10000636,10001551,10003481,10059570,10052015,10048983,10058666,10012735,10016029,10018292,10020578,10020947,10051125,10021058,10021143,10022595,10028813,10030124,10037660,10037844,10037867,10040752,10042128,10043089,10054889,10047700	26	HO;LT;OT		20200702	10063620,10036898,10036898,10036898,10036898,10036898,10045170,10083842,10081601,10017944	Acute lymphocytic leukaemia recurrent(急性淋巴细胞性白血病复发)	10063620	PS	KYMRIAH	INTRAVENOUS (NOT OTHERWISE S				TISAGENLECLEUCEL	11	Male	＜18	Serious	Pharmacist(药师)	YES	YES	NO	NO	NO	NO	YES	-2	3	10003481	Investigations	10022891	Hepatobiliary investigations	10019809	Hepatobiliary function diagnostic procedures
1595380714	15953807	20181029	20220513	NOVARTIS	18	YR	F	75.6	KG	MD	22	2	US	US	10063620,10001551,10003481,10003549,10049848,10005364,10005372,10005557,10048962,10008111,10010305,10050584,10052015,10066274,10015090,10016256,10055798,10019211,10019851,10021097,10083347,10051398,10027175,10048294,10061296,10028024,10028521,10029350,10033320,10034960,10037532,10037549,10037660,10041045,10070052,10042128,10043414,10044565	38	DE;HO;OT		20181029	10063620,10070592,10061758,10070592,10070592,10070592,10070592,10070592,10028813,10047700,10070592,10070592,10070592,10070592,10070592,10070592,10061758,10070592,10028813,10047700,10010774,10033371,10070592,10070592,10070592,10070592,10037660,10033371,10070592,10070592,10070592,10070592,10070592,10070592,10070592,10070592,10070592	Acute lymphocytic leukaemia recurrent(急性淋巴细胞性白血病复发)	10063620	PS	KYMRIAH	INTRAVENOUS (NOT OTHERWISE S			DISPERSION FOR INFUSION	TISAGENLECLEUCEL	18	Female	≥18，＜45	Serious	Physician(医师)	NO	YES	NO	YES	NO	NO	YES	0	3	10003481	Investigations	10022891	Hepatobiliary investigations	10019809	Hepatobiliary function diagnostic procedures
197908824	19790882	20210726	20220309	NOVARTIS	75	YR	F	66	KG	HP	22	1	US	US	10001551,10003481,10005287,10059570,10005395,10005557,10005630,10049471,10005839,10005850,10005860,10006825,10007223,10052015,10014625,10016062,10021097,10083347,10021789,10063322,10029202,10029350,10029605,10037014,10037660,10053920,10040250,10070052	28	HO;OT		20210726	10012822,10070592,10070592,10070592,10070592,10016288,10070592,10070592,10070592,10070592,10070592,10070592,10085075,10061758,10061758,10020751,10070592,10070592,10070592,10070592,10070592,10070592,10011224,10070592,10076581,10060945,10070592,10070592,10070592,10070592,10070592,10070592,10070592,10070592,10070592,10070592,10070592,10070592,10070592,10070592,10070592,10035664,10070592,10070592,100…	Diffuse large B-cell lymphoma refractory(难治性弥漫性大 B 细胞淋巴瘤)	10012822	PS	KYMRIAH	INTRAVENOUS (NOT OTHERWISE S			DISPERSION FOR INFUSION	TISAGENLECLEUCEL	75	Female	75≤	Serious	Pharmacist(药师)	NO	YES	NO	NO	NO	NO	YES	0	2	10003481	Investigations	10022891	Hepatobiliary investigations	10019809	Hepatobiliary function diagnostic procedures
180690224	18069022	20200620	20200831	NOVARTIS	62	YR	F	64.8	KG	MD	20	3	US	US	10001052,10002034,10003445,10003481,10003598,10059570,10005364,10005557,10005803,10005851,10007686,10009192,10052015,10012218,10061124,10020919,10018092,10071583,10020597,10021097,10022437,10023676,10049694,10070982,10029350,10029354,10049151,10033661,10051588,10035528,10035598,10037660,10041349,10042316,10043071,10046571,10046910,10047513,10047942	39	DE;HO;LT;OT		20200619	10012821,10070592	Diffuse large B-cell lymphoma recurrent(复发性弥漫性大 B 细胞淋巴瘤)	10012821	PS	KYMRIAH	INTRAVENOUS (NOT OTHERWISE S				TISAGENLECLEUCEL	62	Female	≥45，＜65	Serious	Physician(医师)	YES	YES	NO	YES	NO	NO	YES	1	4	10003481	Investigations	10022891	Hepatobiliary investigations	10019809	Hepatobiliary function diagnostic procedures
166797048	16679704	20190710	20220603	NOVARTIS	68	YR	M	81.9	KG	HP	22	2	US	US	10000081,10001551,10002915,10003481,10005287,10059570,10005395,10005520,10005557,10005630,10005724,10008479,10010305,10052015,10050528,10018838,10018852,10018884,10071583,10055798,10019842,10020524,10021097,10083347,10049694,10026996,10027004,10055052,10027727,10035528,10035598,10037014,10037063,10037423,10038153,10053920,10040250,10041349,10043071,10050510,10047942	41	HO;OT		20190708	10012818,10070592,10070592,10070592,10070592,10070592,10070592,10070592,10070592,10070592,10070592,10033371,10078223,10054082,10070592,10070592,10010774,10070592,10070592,10070592,10070592	Diffuse large B-cell lymphoma(弥漫性大 B 细胞淋巴瘤)	10012818	PS	KYMRIAH	INTRAVENOUS (NOT OTHERWISE S			DISPERSION FOR INFUSION	TISAGENLECLEUCEL	68	Male	≥65，＜75	Serious	Pharmacist(药师)	NO	YES	NO	NO	NO	NO	YES	2	4	10003481	Investigations	10022891	Hepatobiliary investigations	10019809	Hepatobiliary function diagnostic procedures
170750904	17075090	20190812	20200320	NOVARTIS	69	YR	M	75.3	KG	HP	20	1	US	US	10000081,10001551,10003481,10084247,10005364,10061428,10012378,10012431,10012821,10015150,10021097,10022437,10023126,10051398,10028735,10028813,10071067,10036018,10051482,10037549,10039101,10040831,10047111,10047700,10047895	25	HO;OT		20190812	10012818,10036898,10043634,10036898,10052933,10070592,10070592,10036898,10036898,10061758,10036898,10036898,10036898,10061758,10061758,10061758,10036898,10070592,10052933,10081601	Diffuse large B-cell lymphoma(弥漫性大 B 细胞淋巴瘤)	10012818	PS	KYMRIAH	INTRAVENOUS (NOT OTHERWISE S				TISAGENLECLEUCEL	69	Male	≥65，＜75	Serious	Pharmacist(药师)	NO	YES	NO	NO	NO	NO	YES	0	3	10003481	Investigations	10022891	Hepatobiliary investigations	10019809	Hepatobiliary function diagnostic procedures
193874411	19387441	20210505	20210607	FDA-CTU	74	YR	F	57.2	KG	MD	21	2	US	US	10003481,10005630,10005758,10052015,10061818,10015137,10017626,10017885,10019670,10020578,10020642,10020937,10025197,10054107,10031127,10037660,10054889	17	HO;OT	HP	20210504	10012818	Diffuse large B-cell lymphoma(弥漫性大 B 细胞淋巴瘤)	10012818	PS	TISAGENLECLEUCEL.	INTRAVENOUS (NOT OTHERWISE S	1	DF		TISAGENLECLEUCEL	74	Female	≥65，＜75	Serious	Physician(医师)	NO	YES	NO	NO	NO	NO	YES	1	1	10003481	Investigations	10022891	Hepatobiliary investigations	10019809	Hepatobiliary function diagnostic procedures
189996461	18999646	20201028	20210311	NOVARTIS	76	YR	F	50.8	KG	MD	21	1	US	US	10001547,10003481,10052015,10016256,10083347,10028411,10029350,10037660,10070863	9	OT		20201028	10012818	Diffuse large B-cell lymphoma(弥漫性大 B 细胞淋巴瘤)	10012818	PS	KYMRIAH	INTRAVENOUS (NOT OTHERWISE S				TISAGENLECLEUCEL	76	Female	75≤	Serious	Physician(医师)	NO	NO	NO	NO	NO	NO	YES	0	2	10003481	Investigations	10022891	Hepatobiliary investigations	10019809	Hepatobiliary function diagnostic procedures
185002961	18500296	20181029	20201113	NOVARTIS						CN	20	4	US	US	10001551,10003481,10003549,10003917,10049848,10005364,10005372,10005557,10048962,10008111,10010305,10050584,10059887,10052015,10066274,10012373,10015090,10016256,10055798,10019211,10019465,10019851,10021097,10021143,10051398,10027175,10048294,10061296,10028024,10028521,10029350,10031009,10033318,10033885,10034960,10037532,10037549,10037660,10041045,10058080,10070052,10042128,10043414,10043554,100…	47	DE;HO;LT;OT			10003917,10070592,10070592,10070592,10070592,10070592,10070592,10070592,10061758,10070592,10070592,10070592,10070592,10070592,10070592,10028813,10047700,10070592,10070592,10070592,10070592,10070592,10070592,10070592,10028813,10047700,10010774,10033371,10070592,10070592,10070592,10070592,10061758,10070592,10037660,10033371,10070592	B-cell type acute leukaemia(B 细胞型急性白血病)	10003917	PS	KYMRIAH	UNKNOWN				TISAGENLECLEUCEL		Not Specified	NS	Serious	Consumer(消费者)	YES	YES	NO	YES	NO	NO	YES		2	10003481	Investigations	10022891	Hepatobiliary investigations	10019809	Hepatobiliary function diagnostic procedures
214242212	21424221	20190701	20221013	NOVARTIS						MD	22	4	DE	DE	10000636,10001551,10002832,10003481,10005395,10005520,10049471,10050196,10009746,10009754,10009770,10009787,10052015,10061124,10071583,10019303,10022595,10077361,10037050,10037063,10037660,10040250	22	DE;HO;OT		20190703	10012818	Diffuse large B-cell lymphoma(弥漫性大 B 细胞淋巴瘤)	10012818	PS	KYMRIAH	INTRAVENOUS DRIP			Dispersion for infusion	TISAGENLECLEUCEL		Not Specified	NS	Serious	Physician(医师)	NO	YES	NO	YES	NO	NO	YES	-2	4	10003481	Investigations	10022891	Hepatobiliary investigations	10019809	Hepatobiliary function diagnostic procedures
178168467	17816846	20200425	20220512	NOVARTIS	22	YR	F	69.9	KG	MD	22	2	US	US	10063620,10003481,10059570,10006093,10052015,10013442,10016256,10017533,10019211,10051125,10021097,10021143,10083347,10022437,10028813,10029350,10037660,10043071,10047700	19	LT;OT		20200424	10063620	Acute lymphocytic leukaemia recurrent(急性淋巴细胞性白血病复发)	10063620	PS	KYMRIAH	INTRAVENOUS (NOT OTHERWISE S			DISPERSION FOR INFUSION	TISAGENLECLEUCEL	22	Female	≥18，＜45	Serious	Physician(医师)	YES	NO	NO	NO	NO	NO	YES	1	2	10003481	Investigations	10022891	Hepatobiliary investigations	10019809	Hepatobiliary function diagnostic procedures
167069124	16706912	20180611	20220603	NOVARTIS	3	YR	M	24	KG	HP	22	2	US	US	10003481,10003917,10005420,10005724,10005803,10050760,10006002,10052015,10012735,10061819,10017964,10018838,10018884,10021097,10025256,10026995,10079987,10028024,10029366,10029368,10035528,10037660,10038153,10043071,10043414,10047942,10047943	27	DE;HO;LT;OT		20180607	10003917,10070592,10033371,10070592,10070592,10028813,10070592,10033371,10070592,10070592,10070592	B-cell type acute leukaemia(B 细胞型急性白血病)	10003917	PS	KYMRIAH	INTRAVENOUS (NOT OTHERWISE S	23	ML	DISPERSION FOR INFUSION	TISAGENLECLEUCEL	3	Male	＜18	Serious	Pharmacist(药师)	YES	YES	NO	YES	NO	NO	YES	4	1	10003481	Investigations	10022891	Hepatobiliary investigations	10019809	Hepatobiliary function diagnostic procedures
1533658011	15336580	20180702	20220510	NOVARTIS	13	YR	F	61	KG	HP	22	2	US	US	10000636,10063620,10001551,10003119,10003481,10003549,10005287,10005521,10005595,10006825,10009802,10010305,10052015,10012218,10013395,10016581,10018838,10018884,10019211,10021097,10021143,10022998,10024264,10024670,10025256,10055052,10029350,10029366,10035528,10037660,10038153,10053920,10040250,10041349,10043071,10051391,10066901,10044565,10047942	39	HO;LT;OT		20180702	10063620	Acute lymphocytic leukaemia recurrent(急性淋巴细胞性白血病复发)	10063620	PS	KYMRIAH	INTRAVENOUS (NOT OTHERWISE S	24	ML	DISPERSION FOR INFUSION	TISAGENLECLEUCEL	13	Female	＜18	Serious	Pharmacist(药师)	YES	YES	NO	NO	NO	NO	YES	0	5	10003481	Investigations	10022891	Hepatobiliary investigations	10019809	Hepatobiliary function diagnostic procedures
1572006410	15720064	20180611	20220603	NOVARTIS	3	YR	M	24	KG	HP	22	2	US	US	10003481,10003917,10005420,10005724,10005803,10050760,10006002,10052015,10012735,10017964,10018838,10018884,10021097,10025256,10051398,10026995,10079987,10028024,10029366,10029368,10035528,10037660,10038153,10043071,10043414,10047942,10047943	27	DE;HO;LT;OT		20180607	10003917,10070592,10033371,10070592,10070592,10028813,10070592,10033371,10070592,10070592,10070592	B-cell type acute leukaemia(B 细胞型急性白血病)	10003917	PS	KYMRIAH	INTRAVENOUS (NOT OTHERWISE S	23	ML	DISPERSION FOR INFUSION	TISAGENLECLEUCEL	3	Male	＜18	Serious	Pharmacist(药师)	YES	YES	NO	YES	NO	NO	YES	4	1	10003481	Investigations	10022891	Hepatobiliary investigations	10019809	Hepatobiliary function diagnostic procedures
199566221	19956622	20210715	20211014	NOVARTIS	78	YR	M	111	KG	MD	21	4	US	US	10001547,10003481,10052015,10016256,10021097,10021143,10083347,10025482,10029350,10035598,10037660	11	OT		20210715	10012818	Diffuse large B-cell lymphoma(弥漫性大 B 细胞淋巴瘤)	10012818	PS	KYMRIAH	INTRAVENOUS DRIP				TISAGENLECLEUCEL	78	Male	75≤	Serious	Physician(医师)	NO	NO	NO	NO	NO	NO	YES	0	2	10003481	Investigations	10022891	Hepatobiliary investigations	10019809	Hepatobiliary function diagnostic procedures
170134761	17013476	20180824	20191110	NOVARTIS						OT	19	4	US	US	10001551,10003481,10005520,10054236,10017693,10020635,10020942,10021036	8	OT			10070592,10070592,10070592,10070592,10070592,10070592,10070592,10070592,10070592,10070592,10070592,10070592,10070592,10070592,10070592,10070592,10070592,10070592,10070592,10070592,10070592	Product used for unknown indication(产品使用的适应症不明)	10070592	PS	KYMRIAH	UNKNOWN			SUSPENSION FOR INJECTION	TISAGENLECLEUCEL		Not Specified	NS	Serious	Other health-professional(其他健康专业人员)	NO	NO	NO	NO	NO	NO	YES		2	10003481	Investigations	10022891	Hepatobiliary investigations	10019809	Hepatobiliary function diagnostic procedures
163705868	16370586	20190515	20220510	NOVARTIS	15	YR	M	97.5	KG	MD	22	2	US	US	10000636,10001551,10003481,10059569,10005521,10005595,10005724,10006825,10008531,10052015,10066274,10016581,10018884,10019211,10021097,10029350,10034568,10035528,10037660,10038153,10040250,10043071,10047942	23	HO;LT;OT		20190515	10063620	Acute lymphocytic leukaemia recurrent(急性淋巴细胞性白血病复发)	10063620	PS	KYMRIAH	INTRAVENOUS (NOT OTHERWISE S	17	ML	DISPERSION FOR INFUSION	TISAGENLECLEUCEL	15	Male	＜18	Serious	Physician(医师)	YES	YES	NO	NO	NO	NO	YES	0	3	10003481	Investigations	10022891	Hepatobiliary investigations	10019809	Hepatobiliary function diagnostic procedures
184987623	18498762	20181029	20220513	NOVARTIS	18	YR	F	75.6	KG	MD	22	2	US	US	10063620,10001551,10003481,10003549,10049848,10005364,10005372,10005557,10048962,10008111,10010305,10050584,10052015,10066274,10015090,10016256,10055798,10019211,10019851,10021097,10083347,10051398,10027175,10048294,10061296,10028024,10028521,10029350,10033318,10034960,10037532,10037549,10037660,10041045,10070052,10042128,10043414,10044565	38	DE;HO;OT		20181029	10063620,10070592,10061758,10070592,10070592,10070592,10070592,10070592,10028813,10047700,10070592,10070592,10070592,10070592,10070592,10070592,10061758,10070592,10028813,10047700,10010774,10033371,10070592,10070592,10070592,10070592,10037660,10033371,10070592,10070592,10070592,10070592,10070592,10070592,10070592,10070592,10070592	Acute lymphocytic leukaemia recurrent(急性淋巴细胞性白血病复发)	10063620	PS	KYMRIAH	INTRAVENOUS (NOT OTHERWISE S			DISPERSION FOR INFUSION	TISAGENLECLEUCEL	18	Female	≥18，＜45	Serious	Physician(医师)	NO	YES	NO	YES	NO	NO	YES	0	3	10003481	Investigations	10022891	Hepatobiliary investigations	10019809	Hepatobiliary function diagnostic procedures
223236042	22323604	20230201	20230910	NOVARTIS	30	YR	M			MD	23	3	BR	BR	10000081,10001551,10003481,10005287,10005630,10005839,10012818,10016288,10018884,10071583,10061998,10019842,10020578,10051398,10027457,10049721,10027463,10051680,10028116,10030302,10030963,10033645,10033654,10035528,10037660,10040250,10040752	27	HO;OT			10012818,10070592,10070592,10070592	Diffuse large B-cell lymphoma(弥漫性大 B 细胞淋巴瘤)	10012818	PS	KYMRIAH	INTRAVENOUS (NOT OTHERWISE S			Dispersion for infusion	TISAGENLECLEUCEL	30	Male	≥18，＜45	Serious	Physician(医师)	NO	YES	NO	NO	NO	NO	YES		3	10003481	Investigations	10022891	Hepatobiliary investigations	10019809	Hepatobiliary function diagnostic procedures
221910901	22191090	20210818	20230410	NOVARTIS	67	YR	F	73.3	KG	MD	23	2	JP	JP	10001551,10003481,10003902,10052015,10019670,10020983,10025256,10035528,10037660	9	OT		20210816	10003902,10085075,10085075	B-cell lymphoma recurrent(复发性 B 细胞淋巴瘤)	10003902	PS	KYMRIAH	INTRAVENOUS DRIP			Suspension for infusion	TISAGENLECLEUCEL	67	Female	≥65，＜75	Serious	Physician(医师)	NO	NO	NO	NO	NO	NO	YES	2	2	10003481	Investigations	10022891	Hepatobiliary investigations	10019809	Hepatobiliary function diagnostic procedures
223910793	22391079	20230306	20230629	NOVARTIS	76	YR	F	64	KG	HP	23	2	US	US	10001551,10003481,10059129,10004169,10059570,10049869,10005395,10005419,10005520,10005521,10005557,10005629,10005725,10005802,10005851,10005860,10006825,10007223,10052015,10014945,10016581,10018838,10018884,10021789,10063322,10025256,10025258,10055053,10027880,10029366,10029368,10037070,10037660,10038153,10047942	35	HO		20230306	10012818,10005760,10040984,10070592,10036898,10070592,10005906,10070592,10036898,10070592,10070592,10070592,10066215,10070592,10070592,10070592,10070592,10060945,10070592,10070592,10070592,10037087,10028813,10028813,10013946,10070592,10070592,10070592,10070592,10070592,10070592,10070592,10070592,10070592,10070592,10070592,10070592	Diffuse large B-cell lymphoma(弥漫性大 B 细胞淋巴瘤)	10012818	PS	KYMRIAH	INTRAVENOUS (NOT OTHERWISE S	10	ML	Dispersion for infusion	TISAGENLECLEUCEL	76	Female	75≤	Serious	Pharmacist(药师)	NO	YES	NO	NO	NO	NO	NO	0	2	10003481	Investigations	10022891	Hepatobiliary investigations	10019809	Hepatobiliary function diagnostic procedures
219303652	21930365	20210122	20230408	NOVARTIS	66	YR	M			HP	23	2	US	US	10002034,10003481,10059570,10008531,10016256,10020947,10025256,10029366,10035528,10047942	10	OT		20210122	10012818,10049438,10049438,10049438	Diffuse large B-cell lymphoma(弥漫性大 B 细胞淋巴瘤)	10012818	PS	KYMRIAH	INTRAVENOUS (NOT OTHERWISE S			Suspension for infusion	TISAGENLECLEUCEL	66	Male	≥65，＜75	Serious	Pharmacist(药师)	NO	NO	NO	NO	NO	NO	YES	0	2	10003481	Investigations	10022891	Hepatobiliary investigations	10019809	Hepatobiliary function diagnostic procedures
220064303	22006430	20210521	20230417	NOVARTIS	70	YR	F			MD	23	2	US	US	10000636,10001551,10002034,10003481,10003997,10059570,10010774,10052015,10020646,10020679,10020942,10020947,10020993,10021015,10021027,10021036,10022595,10025256,10029366,10030124,10035528,10047942	22	OT		20210521	10012818	Diffuse large B-cell lymphoma(弥漫性大 B 细胞淋巴瘤)	10012818	PS	KYMRIAH	INTRAVENOUS (NOT OTHERWISE S			Suspension for infusion	TISAGENLECLEUCEL	70	Female	≥65，＜75	Serious	Physician(医师)	NO	NO	NO	NO	NO	NO	YES	0	4	10003481	Investigations	10022891	Hepatobiliary investigations	10019809	Hepatobiliary function diagnostic procedures
1401396215	14013962	20170915	20190624	NOVARTIS	38	YR	F	71	KG	OT	19	2	DE	DE	10003497,10052015,10061811,10012818,10014625,10051398,10061281	7	DE;DS;HO;LT;OT		20170914	10012818,10036898,10036898	Diffuse large B-cell lymphoma(弥漫性大 B 细胞淋巴瘤)	10012818	PS	CTL019	INTRAVENOUS (NOT OTHERWISE S			INJECTION	TISAGENLECLEUCEL	38	Female	≥18，＜45	Serious	Other health-professional(其他健康专业人员)	YES	YES	YES	YES	NO	NO	YES	1	1	10003497	Respiratory, thoracic and mediastinal disorders	10038738	Respiratory disorders NEC	10038716	Conditions associated with abnormal gas exchange
202315561	20231556	20211102	20211223	FDA-CTU	70	YR	F	81.7	KG	MD	21	4	US		10000081,10069339,10002847,10002948,10002974,10003504,10010305,10052015,10066274,10017955,10018867,10018875,10071583,10020869,10020919,10051125,10083347,10023676,10024264,10077692,10025102,10027141,10061284,10048294,10033661,10065381,10058151,10037660,10038687,10040250,10040560	31	HO		20211102	10012818	Diffuse large B-cell lymphoma(弥漫性大 B 细胞淋巴瘤)	10012818	PS	TISAGENLECLEUCEL	INTRAVENOUS (NOT OTHERWISE S				TISAGENLECLEUCEL	70	Female	≥65，＜75	Serious	Physician(医师)	NO	YES	NO	NO	NO	NO	NO	0	6	10003504	Respiratory, thoracic and mediastinal disorders	10038738	Respiratory disorders NEC	10038716	Respiratory tract disorders NEC
154344256	15434425	20180829	20210817	NOVARTIS	6	YR	F	22.1	KG	HP	21	3	US	US	10069339,10001497,10003504,10003598,10007554,10007632,10010305,10052015,10061428,10012218,10012373,10012456,10014625,10019063,10021097,10021143,10024570,10077692,10028116,10029350,10033371,10035664,10037423,10037660,10037855,10041009,10043071	27	OT		20180827	10000846,10070592,10070592,10070592,10070592,10070592,10070592,10070592,10037660,10035528,10029331,10070592,10070592,10070592,10070592,10070592	Acute lymphocytic leukaemia(急性淋巴性细胞白血病)	10000846	PS	KYMRIAH	INTRAVENOUS (NOT OTHERWISE S				TISAGENLECLEUCEL	6	Female	＜18	Serious	Pharmacist(药师)	NO	NO	NO	NO	NO	NO	YES	2	3	10003504	Respiratory, thoracic and mediastinal disorders	10038738	Respiratory disorders NEC	10038716	Respiratory tract disorders NEC
199425311	19942531		20211012	NOVARTIS			M			CN	21	4	US	US	10003549	1	NOT SPECIFIED			10012818	Diffuse large B-cell lymphoma(弥漫性大 B 细胞淋巴瘤)	10012818	PS	KYMRIAH	UNKNOWN				TISAGENLECLEUCEL		Male	NS	Non-Serious	Consumer(消费者)	NO	NO	NO	NO	NO	NO	NO		1	10003549	General disorders and administration site conditions	10018065	General system disorders NEC	10018073	Asthenic conditions
201480551	20148055		20211204	NOVARTIS			F			HP	21	4	US	US	10003549,10014062,10016173	3	NOT SPECIFIED			10012818	Diffuse large B-cell lymphoma(弥漫性大 B 细胞淋巴瘤)	10012818	PS	KYMRIAH	UNKNOWN			DISPERSION FOR INFUSION	TISAGENLECLEUCEL		Female	NS	Non-Serious	Pharmacist(药师)	NO	NO	NO	NO	NO	NO	NO		1	10003549	General disorders and administration site conditions	10018065	General system disorders NEC	10018073	Asthenic conditions
185003001	18500300	20181029	20201113	NOVARTIS	18	YR	F	75.6	KG	CN	20	4	US	US	10001551,10003481,10003549,10003917,10049848,10005364,10005372,10005557,10048962,10008111,10010305,10050584,10059887,10052015,10066274,10012373,10015090,10016256,10055798,10019211,10019465,10019851,10021097,10021143,10051398,10027175,10048294,10061296,10028024,10028521,10029350,10031009,10033318,10033885,10034960,10037532,10037549,10037660,10041045,10058080,10070052,10042128,10043414,10043554,100…	47	DE;HO;LT;OT		20181029	10003917,10070592,10061758,10070592,10070592,10070592,10070592,10070592,10028813,10047700,10070592,10070592,10070592,10070592,10070592,10070592,10061758,10070592,10028813,10047700,10010774,10033371,10070592,10070592,10070592,10070592,10037660,10033371,10070592,10070592,10070592,10070592,10070592,10070592,10070592,10070592,10070592	B-cell type acute leukaemia(B 细胞型急性白血病)	10003917	PS	KYMRIAH	INTRAVENOUS DRIP				TISAGENLECLEUCEL	18	Female	≥18，＜45	Serious	Consumer(消费者)	YES	YES	NO	YES	NO	NO	YES	0	3	10003549	General disorders and administration site conditions	10018065	General system disorders NEC	10018073	Asthenic conditions
196719291	19671929	20200729	20210806	NOVARTIS	64	YR	F	80	KG	CN	21	3	COUNTRY NOT SPECIFIED	US	10003549	1	NOT SPECIFIED			10012818	Diffuse large B-cell lymphoma(弥漫性大 B 细胞淋巴瘤)	10012818	PS	KYMRIAH	INTRAVENOUS (NOT OTHERWISE S	58	ML		TISAGENLECLEUCEL	64	Female	≥45，＜65	Non-Serious	Consumer(消费者)	NO	NO	NO	NO	NO	NO	NO		1	10003549	General disorders and administration site conditions	10018065	General system disorders NEC	10018073	Asthenic conditions
208200934	20820093		20221115	NOVARTIS			M			CN	22	4	AU	AU	10003549,10005554,10005630,10005911,10012374,10013709,10013911,10017577,10025197,10028314,10028813,10028980,10037867,10062237,10061494,10082200,10047700	17	HO		20211012	10012818,10012818,10012818,10012818,10012818	Diffuse large B-cell lymphoma(弥漫性大 B 细胞淋巴瘤)	10012818	PS	KYMRIAH	INTRAVENOUS (NOT OTHERWISE S			Dispersion for infusion	TISAGENLECLEUCEL		Male	NS	Serious	Consumer(消费者)	NO	YES	NO	NO	NO	NO	NO		1	10003549	General disorders and administration site conditions	10018065	General system disorders NEC	10018073	Asthenic conditions
218265634	21826563	20221019	20230315	NOVARTIS	67	YR	F			HP	23	1	US	US	10003549,10006895,10008190,10064848,10010305,10012218,10012818,10013887,10013916,10013950,10014625,10061124,10016062,10016165,10016173,10016256,10019196,10083347,10061224,10081792,10025482,10051398,10027452,10028372,10029331,10033371,10035664,10037423,10037660,10070335	30	DE;HO;OT		20220926	10012818,10070592,10070592,10070592,10070592,10070592	Diffuse large B-cell lymphoma(弥漫性大 B 细胞淋巴瘤)	10012818	PS	KYMRIAH	INTRAVENOUS (NOT OTHERWISE S			Dispersion for infusion	TISAGENLECLEUCEL	67	Female	≥65，＜75	Serious	Pharmacist(药师)	NO	YES	NO	YES	NO	NO	YES	23	1	10003549	General disorders and administration site conditions	10018065	General system disorders NEC	10018073	Asthenic conditions
185002961	18500296	20181029	20201113	NOVARTIS						CN	20	4	US	US	10001551,10003481,10003549,10003917,10049848,10005364,10005372,10005557,10048962,10008111,10010305,10050584,10059887,10052015,10066274,10012373,10015090,10016256,10055798,10019211,10019465,10019851,10021097,10021143,10051398,10027175,10048294,10061296,10028024,10028521,10029350,10031009,10033318,10033885,10034960,10037532,10037549,10037660,10041045,10058080,10070052,10042128,10043414,10043554,100…	47	DE;HO;LT;OT			10003917,10070592,10070592,10070592,10070592,10070592,10070592,10070592,10061758,10070592,10070592,10070592,10070592,10070592,10070592,10028813,10047700,10070592,10070592,10070592,10070592,10070592,10070592,10070592,10028813,10047700,10010774,10033371,10070592,10070592,10070592,10070592,10061758,10070592,10037660,10033371,10070592	B-cell type acute leukaemia(B 细胞型急性白血病)	10003917	PS	KYMRIAH	UNKNOWN				TISAGENLECLEUCEL		Not Specified	NS	Serious	Consumer(消费者)	YES	YES	NO	YES	NO	NO	YES		3	10003549	General disorders and administration site conditions	10018065	General system disorders NEC	10018073	Asthenic conditions
153247864	15324786	20180520	20191023	NOVARTIS	12	YR	M	27.8	KG	MD	19	4	US	US	10063620,10003549,10010305,10052015,10014625,10077380,10016275,10018100,10019303,10021015,10024378,10024855,10048294,10028330,10052904,10029354,10037660,10043554,10047571	19	HO;LT;OT		20180515	10000846,10020772,10062244,10039906,10070592,10028813,10047700,10070592,10061758,10070592,10061758,10010774,10049085,10036500,10021654,10036500,10036500,10061598,10070592,10070592,10070592,10005861,10070592,10070592,10082268	Acute lymphocytic leukaemia(急性淋巴性细胞白血病)	10000846	PS	KYMRIAH	INTRAVENOUS (NOT OTHERWISE S				TISAGENLECLEUCEL	12	Male	＜18	Serious	Physician(医师)	YES	YES	NO	NO	NO	NO	YES	5	2	10003549	General disorders and administration site conditions	10018065	General system disorders NEC	10018073	Asthenic conditions
203795011	20379501	20220125	20220126	FDA-CTU	73	YR	M	84.4	KG		22	1	US		10003549,10008190	2	HO		20210902	10012818	Diffuse large B-cell lymphoma(弥漫性大 B 细胞淋巴瘤)	10012818	PS	KYMRIAH	INTRAVENOUS BOLUS				TISAGENLECLEUCEL	73	Male	≥65，＜75	Serious	Not Specified	NO	YES	NO	NO	NO	NO	NO	145	1	10003549	General disorders and administration site conditions	10018065	General system disorders NEC	10018073	Asthenic conditions
187004371	18700437	20201221	20210104	FDA-CTU	72	YR	F	80	KG	MD	21	1	US	US	10069339,10063081,10003549,10010305,10072378,10014625,10014885,10058558,10021143,10024264,10048294,10028653,10029350,10037660,10041349,10054889	16	DE	HP	20201102	10012818	Diffuse large B-cell lymphoma(弥漫性大 B 细胞淋巴瘤)	10012818	PS	KYMRIAH	Not Specified				TISAGENLECLEUCEL	72	Female	≥65，＜75	Serious	Physician(医师)	NO	NO	NO	YES	NO	NO	NO	49	3	10003549	General disorders and administration site conditions	10018065	General system disorders NEC	10018073	Asthenic conditions
185734073	18573407		20220518	NOVARTIS			M			CN	22	2	US	US	10003549,10016256	2	NOT SPECIFIED			10012818	Diffuse large B-cell lymphoma(弥漫性大 B 细胞淋巴瘤)	10012818	PS	KYMRIAH	INTRAVENOUS (NOT OTHERWISE S			DISPERSION FOR INFUSION	TISAGENLECLEUCEL		Male	NS	Non-Serious	Consumer(消费者)	NO	NO	NO	NO	NO	NO	NO		1	10003549	General disorders and administration site conditions	10018065	General system disorders NEC	10018073	Asthenic conditions
164466972	16446697		20201015	NOVARTIS						CN	20	4	GB	GB	10003549,10006312,10013395,10016256,10018767,10021097,10083347,10025197,10037660,10049680	10	OT			10070592	Product used for unknown indication(产品使用的适应症不明)	10070592	PS	KYMRIAH	UNKNOWN			SUSPENSION FOR INFUSION	TISAGENLECLEUCEL		Not Specified	NS	Serious	Consumer(消费者)	NO	NO	NO	NO	NO	NO	YES		1	10003549	General disorders and administration site conditions	10018065	General system disorders NEC	10018073	Asthenic conditions
207707296	20770729	20220422	20220604	NOVARTIS	22	YR	M			HP	22	2	US	US	10003549,10010305,10052015,10049669,10058319,10014625,10083347,10021639,10024264,10037660,10039906,10041045,10041349	13	LT;OT		20220422	10000846,10070592,10070592,10070592,10070592,10070592,10070592,10070592,10070592,10070592,10070592,10070592,10070592,10070592,10070592,10070592,10070592,10036898,10070592,10070592,10070592,10070592,10070592,10070592,10070592,10070592,10070592	Acute lymphocytic leukaemia(急性淋巴性细胞白血病)	10000846	PS	KYMRIAH	INTRAVENOUS (NOT OTHERWISE S			DISPERSION FOR INFUSION	TISAGENLECLEUCEL	22	Male	≥18，＜45	Serious	Pharmacist(药师)	YES	NO	NO	NO	NO	NO	YES	0	1	10003549	General disorders and administration site conditions	10018065	General system disorders NEC	10018073	Asthenic conditions
1533658011	15336580	20180702	20220510	NOVARTIS	13	YR	F	61	KG	HP	22	2	US	US	10000636,10063620,10001551,10003119,10003481,10003549,10005287,10005521,10005595,10006825,10009802,10010305,10052015,10012218,10013395,10016581,10018838,10018884,10019211,10021097,10021143,10022998,10024264,10024670,10025256,10055052,10029350,10029366,10035528,10037660,10038153,10053920,10040250,10041349,10043071,10051391,10066901,10044565,10047942	39	HO;LT;OT		20180702	10063620	Acute lymphocytic leukaemia recurrent(急性淋巴细胞性白血病复发)	10063620	PS	KYMRIAH	INTRAVENOUS (NOT OTHERWISE S	24	ML	DISPERSION FOR INFUSION	TISAGENLECLEUCEL	13	Female	＜18	Serious	Pharmacist(药师)	YES	YES	NO	NO	NO	NO	YES	0	6	10003549	General disorders and administration site conditions	10018065	General system disorders NEC	10018073	Asthenic conditions
174693321	17469332	20200215	20200227	NOVARTIS	34	YR	F	111.8	KG	MD	20	1	US	US	10003549,10016062,10019211,10020937,10029350,10046543,10047513	7	OT		20200212	10007953	Central nervous system lymphoma(中枢神经系统淋巴瘤)	10007953	PS	KYMRIAH	INTRAVENOUS (NOT OTHERWISE S			SUSPENSION FOR INFUSION	TISAGENLECLEUCEL	34	Female	≥18，＜45	Serious	Physician(医师)	NO	NO	NO	NO	NO	NO	YES	3	1	10003549	General disorders and administration site conditions	10018065	General system disorders NEC	10018073	Asthenic conditions
173588961	17358896	20190205	20200202	NOVARTIS	71	YR	F	76.6	KG	MD	20	1	US	US	10003549,10006448,10007554,10010305,10011781,10011906,10012735,10013968,10013971,10014625,10016256,10019211,10021015,10021114,10021143,10021789,10070092,10027566,10071662,10035664,10036018,10036790,10038695,10052251,10070052,10070055,10058269,10047924	28	DE;HO;OT		20180905	10012818,10070592,10061758,10061758	Diffuse large B-cell lymphoma(弥漫性大 B 细胞淋巴瘤)	10012818	PS	KYMRIAH	INTRAVENOUS (NOT OTHERWISE S				TISAGENLECLEUCEL	71	Female	≥65，＜75	Serious	Physician(医师)	NO	YES	NO	YES	NO	NO	YES	153	1	10003549	General disorders and administration site conditions	10018065	General system disorders NEC	10018073	Asthenic conditions
203016644	20301664	20211231	20230706	NOVARTIS	70	YR	M	62.6	KG	MD	23	3	SG	SG	10003549	1	HO		20201026	10003899,10003899,10003899,10003899,10003899,10003899,10049085,10061758,10061758,10003899,10061758,10003899,10003899,10003899,10003899,10003899,10003899	B-cell lymphoma(B 细胞淋巴瘤)	10003899	PS	KYMRIAH	INTRAVENOUS (NOT OTHERWISE S			Suspension for infusion	TISAGENLECLEUCEL	70	Male	≥65，＜75	Serious	Physician(医师)	NO	YES	NO	NO	NO	NO	NO	431	1	10003549	General disorders and administration site conditions	10018065	General system disorders NEC	10018073	Asthenic conditions
1582681313	15826813	20181231	20220607	NOVARTIS	12	YR	F	37.7	KG	MD	22	2	US	US	10001760,10003549,10006002,10079751,10008469,10008479,10052015,10013573,10014378,10014387,10014390,10050380,10019211,10021097,10021143,10049694,10028411,10028813,10034474,10034960,10037660,10076313,10040752,10042209,10043071,10043089,10051082	27	OT		20181231	10000846,10002855,10033371,10033371,10028813,10005861,10036898,10028813,10070592,10070592,10010774,10036898,10070592,10070592,10010774,10053073,10070592,10070592,10070592,10028813,10070592,10070592,10035664,10036898,10028813,10047700,10028813,10047700,10028813,10067768,10047700,10010774,10036898,10037660,10070592,10066215,10007189,10067768,10036898,10070592,10070592,10028813,10053073,10070592,100…	Acute lymphocytic leukaemia(急性淋巴性细胞白血病)	10000846	PS	KYMRIAH	INTRAVENOUS (NOT OTHERWISE S			DISPERSION FOR INFUSION	TISAGENLECLEUCEL	12	Female	＜18	Serious	Physician(医师)	NO	NO	NO	NO	NO	NO	YES	0	2	10003549	General disorders and administration site conditions	10018065	General system disorders NEC	10018073	Asthenic conditions
178891413	17889141	202001	20201113	NOVARTIS			F			MD	20	4	FR	FR	10003549,10061728,10052015,10012818,10020583,10025197,10051398,10053854,10037660	9	DE;HO;OT		20191212	10012818	Diffuse large B-cell lymphoma(弥漫性大 B 细胞淋巴瘤)	10012818	PS	KYMRIAH	UNKNOWN				TISAGENLECLEUCEL		Female	NS	Serious	Physician(医师)	NO	YES	NO	YES	NO	NO	YES		1	10003549	General disorders and administration site conditions	10018065	General system disorders NEC	10018073	Asthenic conditions
205594655	20559465	20220104	20220609	NOVARTIS	60	YR	F			CN	22	2	AU	AU	10001760,10002855,10003549,10084268,10011224,10052015,10012374,10012735,10013709,10013952,10014062,10016256,10016322,10017577,10019211,10080284,10083347,10025482,10028035,10028813,10068319,10033371,10035742,10037660	24	OT		20211005	10012818,10012818,10012818,10012818,10012818	Diffuse large B-cell lymphoma(弥漫性大 B 细胞淋巴瘤)	10012818	PS	KYMRIAH	INTRAVENOUS (NOT OTHERWISE S			DISPERSION FOR INFUSION	TISAGENLECLEUCEL	60	Female	≥45，＜65	Serious	Consumer(消费者)	NO	NO	NO	NO	NO	NO	YES	91	3	10003549	General disorders and administration site conditions	10018065	General system disorders NEC	10018073	Asthenic conditions
189048543	18904854	20201221	20210628	NOVARTIS	12	YR	F			CN	21	2	COUNTRY NOT SPECIFIED	AU	10003549,10010305,10052015,10013916,10019211,10083347,10024264,10025482,10029202,10029350,10035669,10035759,10038695,10041349,10047513,10047571,10047700,10072731	18	DE;HO;LT;OT		20201109	10000846	Acute lymphocytic leukaemia(急性淋巴性细胞白血病)	10000846	PS	KYMRIAH	UNKNOWN				TISAGENLECLEUCEL	12	Female	＜18	Serious	Consumer(消费者)	YES	YES	NO	YES	NO	NO	YES	42	1	10003549	General disorders and administration site conditions	10018065	General system disorders NEC	10018073	Asthenic conditions
207237745	20723774	20220406	20220709	NOVARTIS	69	YR	F	47.7	KG	HP	22	3	US	US	10003549,10003598,10008034,10008190,10009848,10052015,10066274,10012735,10013395,10013496,10018852,10021097,10083347,10049977,10025080,10028347,10028641,10029354,10033885,10035598,10037660,10041466,10041962,10043554,10075528,10044565,10045555	27	HO;LT;OT		20220404	10012818,10037660,10070592,10070592,10070592,10070592,10070592,10070592,10070592,10070592,10070592,10070592,10070592,10070592,10070592,10070592,10070592,10070592	Diffuse large B-cell lymphoma(弥漫性大 B 细胞淋巴瘤)	10012818	PS	KYMRIAH	INTRAVENOUS (NOT OTHERWISE S			Suspension for infusion	TISAGENLECLEUCEL	69	Female	≥65，＜75	Serious	Pharmacist(药师)	YES	YES	NO	NO	NO	NO	YES	2	1	10003549	General disorders and administration site conditions	10018065	General system disorders NEC	10018073	Asthenic conditions
184676891	18467689	20200825	20201104	FDA-CTU	69	YR	M	91.2	KG	HP	20	4	US	US	10001497,10003549,10003591,10005186,10009657,10057668,10011878,10016173,10021097,10053198,10037660,10043071	12	HO	HP	20200825	10012818	Diffuse large B-cell lymphoma(弥漫性大 B 细胞淋巴瘤)	10012818	PS	KYMRIAH	INTRAVENOUS (NOT OTHERWISE S	50	ML		TISAGENLECLEUCEL	69	Male	≥65，＜75	Serious	Pharmacist(药师)	NO	YES	NO	NO	NO	NO	NO	0	2	10003549	General disorders and administration site conditions	10018065	General system disorders NEC	10018073	Asthenic conditions
200169081	20016908	20200228	20211105	FDA-CTU	78	YR	M				21	4	US		10003549,10048962,10052015,10021789,10029350,10033661	6	DE;HO		20200205	10012818	Diffuse large B-cell lymphoma(弥漫性大 B 细胞淋巴瘤)	10012818	PS	KYMRIAH	Not Specified				TISAGENLECLEUCEL	78	Male	75≤	Serious	Not Specified	NO	YES	NO	YES	NO	NO	NO	23	1	10003549	General disorders and administration site conditions	10018065	General system disorders NEC	10018073	Asthenic conditions
1595380714	15953807	20181029	20220513	NOVARTIS	18	YR	F	75.6	KG	MD	22	2	US	US	10063620,10001551,10003481,10003549,10049848,10005364,10005372,10005557,10048962,10008111,10010305,10050584,10052015,10066274,10015090,10016256,10055798,10019211,10019851,10021097,10083347,10051398,10027175,10048294,10061296,10028024,10028521,10029350,10033320,10034960,10037532,10037549,10037660,10041045,10070052,10042128,10043414,10044565	38	DE;HO;OT		20181029	10063620,10070592,10061758,10070592,10070592,10070592,10070592,10070592,10028813,10047700,10070592,10070592,10070592,10070592,10070592,10070592,10061758,10070592,10028813,10047700,10010774,10033371,10070592,10070592,10070592,10070592,10037660,10033371,10070592,10070592,10070592,10070592,10070592,10070592,10070592,10070592,10070592	Acute lymphocytic leukaemia recurrent(急性淋巴细胞性白血病复发)	10063620	PS	KYMRIAH	INTRAVENOUS (NOT OTHERWISE S			DISPERSION FOR INFUSION	TISAGENLECLEUCEL	18	Female	≥18，＜45	Serious	Physician(医师)	NO	YES	NO	YES	NO	NO	YES	0	4	10003549	General disorders and administration site conditions	10018065	General system disorders NEC	10018073	Asthenic conditions
175465965	17546596	20200220	20220228	NOVARTIS			M	82.6	KG	MD	22	1	US	US	10000081,10069339,10002855,10003549,10010305,10012818,10014625,10016165,10016256,10020772,10083347,10051398,10049718,10060862,10041349	15	DE;DS;HO;LT;OT		20200204	10012818	Diffuse large B-cell lymphoma(弥漫性大 B 细胞淋巴瘤)	10012818	PS	KYMRIAH	INTRAVENOUS (NOT OTHERWISE S			CELL SUSPENSION FOR INJECTION	TISAGENLECLEUCEL		Male	NS	Serious	Physician(医师)	YES	YES	YES	YES	NO	NO	YES	16	4	10003549	General disorders and administration site conditions	10018065	General system disorders NEC	10018073	Asthenic conditions
146872355	14687235	20180312	20201014	NOVARTIS	23	YR	M	98.6	KG	CN	20	4	COUNTRY NOT SPECIFIED	US	10003549,10057668,10052015,10013496,10014625,10026749,10029350,10034719,10037660	9	HO		20180305	10063620,10070592	Acute lymphocytic leukaemia recurrent(急性淋巴细胞性白血病复发)	10063620	PS	KYMRIAH	INTRAVENOUS (NOT OTHERWISE S				TISAGENLECLEUCEL	23	Male	≥18，＜45	Serious	Consumer(消费者)	NO	YES	NO	NO	NO	NO	NO	7	1	10003549	General disorders and administration site conditions	10018065	General system disorders NEC	10018073	Asthenic conditions
171838843	17183884		20201105	NOVARTIS	58	YR	M			MD	20	4	US	US	10003549,10010305,10052015,10019063,10020983,10021097,10021143,10029350,10029366,10035528,10037660,10047942	12	OT		20190506	10012818,10061758,10061758	Diffuse large B-cell lymphoma(弥漫性大 B 细胞淋巴瘤)	10012818	PS	KYMRIAH	INTRAVENOUS DRIP				TISAGENLECLEUCEL	58	Male	≥45，＜65	Serious	Physician(医师)	NO	NO	NO	NO	NO	NO	YES		1	10003549	General disorders and administration site conditions	10018065	General system disorders NEC	10018073	Asthenic conditions
204748441	20474844	20220210	20220214	FDA-CTU	73	YR	M	85.5	KG		22	1	US		10003549,10008190,10061858	3	DE	HP	20210902	10012818	Diffuse large B-cell lymphoma(弥漫性大 B 细胞淋巴瘤)	10012818	PS	KYMRIAH	INTRAVENOUS BOLUS	30	ML		TISAGENLECLEUCEL	73	Male	≥65，＜75	Serious	Not Specified	NO	NO	NO	YES	NO	NO	NO	161	1	10003549	General disorders and administration site conditions	10018065	General system disorders NEC	10018073	Asthenic conditions
206491251	20649125		20220329	NOVARTIS	65	YR	M			MD	22	1	HR	HR	10003549,10003591,10052015,10013887,10050256,10016256,10017577,10080284,10083347,10063322,10050296,10025482,10028372,10033318,10033799,10037660,10084491,10041349,10041466	19	OT		20220125	10070592	Product used for unknown indication(产品使用的适应症不明)	10070592	PS	KYMRIAH	INTRAVENOUS DRIP			DISPERSION FOR INFUSION	TISAGENLECLEUCEL	65	Male	≥65，＜75	Serious	Physician(医师)	NO	NO	NO	NO	NO	NO	YES		1	10003549	General disorders and administration site conditions	10018065	General system disorders NEC	10018073	Asthenic conditions
215497643	21549764		20221109	NOVARTIS			F	60.8	KG	HP	22	4	US	US	10000846,10003549,10051398	3	DE;HO		20220926	10000846	Acute lymphocytic leukaemia(急性淋巴性细胞白血病)	10000846	PS	KYMRIAH	INTRAVENOUS (NOT OTHERWISE S			Dispersion for infusion	TISAGENLECLEUCEL		Female	NS	Serious	Pharmacist(药师)	NO	YES	NO	YES	NO	NO	NO		2	10003549	General disorders and administration site conditions	10018065	General system disorders NEC	10018073	Asthenic conditions
184987623	18498762	20181029	20220513	NOVARTIS	18	YR	F	75.6	KG	MD	22	2	US	US	10063620,10001551,10003481,10003549,10049848,10005364,10005372,10005557,10048962,10008111,10010305,10050584,10052015,10066274,10015090,10016256,10055798,10019211,10019851,10021097,10083347,10051398,10027175,10048294,10061296,10028024,10028521,10029350,10033318,10034960,10037532,10037549,10037660,10041045,10070052,10042128,10043414,10044565	38	DE;HO;OT		20181029	10063620,10070592,10061758,10070592,10070592,10070592,10070592,10070592,10028813,10047700,10070592,10070592,10070592,10070592,10070592,10070592,10061758,10070592,10028813,10047700,10010774,10033371,10070592,10070592,10070592,10070592,10037660,10033371,10070592,10070592,10070592,10070592,10070592,10070592,10070592,10070592,10070592	Acute lymphocytic leukaemia recurrent(急性淋巴细胞性白血病复发)	10063620	PS	KYMRIAH	INTRAVENOUS (NOT OTHERWISE S			DISPERSION FOR INFUSION	TISAGENLECLEUCEL	18	Female	≥18，＜45	Serious	Physician(医师)	NO	YES	NO	YES	NO	NO	YES	0	4	10003549	General disorders and administration site conditions	10018065	General system disorders NEC	10018073	Asthenic conditions
222482383	22248238	20230320	20230508	NOVARTIS	40	YR	M	91.4	KG	PH	23	2	BR	BR	10000804,10003549,10003983,10005750,10052015,10063827,10071583,10055798,10019303,10019670,10029547,10030094,10033318,10033661,10037660,10062237,10040070,10040882,10045285	19	DE;HO;OT		20230313	10000846,10012818,10070592,10070592,10070592,10070592,10070592,10070592	Acute lymphocytic leukaemia(急性淋巴性细胞白血病)	10000846	PS	KYMRIAH	INTRAVENOUS (NOT OTHERWISE S			Dispersion for infusion	TISAGENLECLEUCEL	40	Male	≥18，＜45	Serious	Pharmacist(药师)	NO	YES	NO	YES	NO	NO	YES	7	2	10003549	General disorders and administration site conditions	10018065	General system disorders NEC	10018073	Asthenic conditions
159911485	15991148	20190212	20220505	NOVARTIS	6	YR	F	20	KG	HP	22	2	US	US	10002198,10003553,10015150,10015967,10015993,10016825,10021143,10051792,10024570,10075203,10028813,10037844,10042727,10082490,10046735,10047924	16	HO		20190212	10063620,10070592,10070592,10070592,10070592,10070592,10070592	Acute lymphocytic leukaemia recurrent(急性淋巴细胞性白血病复发)	10063620	PS	KYMRIAH	INTRAVENOUS (NOT OTHERWISE S			DISPERSION FOR INFUSION	TISAGENLECLEUCEL	6	Female	＜18	Serious	Pharmacist(药师)	NO	YES	NO	NO	NO	NO	NO	0	2	10003553	Respiratory, thoracic and mediastinal disorders	10038738	Bronchial disorders (excl neoplasms)	10006436	Bronchospasm and obstruction
178811413	17881141	20191004	20200626	NOVARTIS			F			HP	20	2	FR	FR	10063620,10003591,10008072,10009346,10010305,10010774,10052015,10013709,10061822,10071583,10020843,10020983,10083347,10022520,10048469,10037660,10041349,10041660,10051379,10043071,10045170	21	DE;HO;OT		20190930	10000846,10049924,10049924,10049924,10036898,10070592,10070592,10054133,10049924	Acute lymphocytic leukaemia(急性淋巴性细胞白血病)	10000846	PS	KYMRIAH	UNKNOWN				TISAGENLECLEUCEL		Female	NS	Serious	Pharmacist(药师)	NO	YES	NO	YES	NO	NO	YES	4	2	10003591	Nervous system disorders	10029205	Neurological disorders NEC	10029305	Coordination and balance disturbances
184676891	18467689	20200825	20201104	FDA-CTU	69	YR	M	91.2	KG	HP	20	4	US	US	10001497,10003549,10003591,10005186,10009657,10057668,10011878,10016173,10021097,10053198,10037660,10043071	12	HO	HP	20200825	10012818	Diffuse large B-cell lymphoma(弥漫性大 B 细胞淋巴瘤)	10012818	PS	KYMRIAH	INTRAVENOUS (NOT OTHERWISE S	50	ML		TISAGENLECLEUCEL	69	Male	≥65，＜75	Serious	Pharmacist(药师)	NO	YES	NO	NO	NO	NO	NO	0	3	10003591	Nervous system disorders	10029205	Neurological disorders NEC	10029305	Coordination and balance disturbances
206324803	20632480		20230214	NOVARTIS			F			CN	23	1	AU	AU	10049555,10002948,10003591,10011906,10013887,10013968,10016173,10055798,10080284,10021639,10024855,10076705,10038435,10040047	14	DE;OT		20220216	10012818	Diffuse large B-cell lymphoma(弥漫性大 B 细胞淋巴瘤)	10012818	PS	KYMRIAH	INTRAVENOUS (NOT OTHERWISE S			Dispersion for infusion	TISAGENLECLEUCEL		Female	NS	Serious	Consumer(消费者)	NO	NO	NO	YES	NO	NO	YES		3	10003591	Nervous system disorders	10029205	Neurological disorders NEC	10029305	Coordination and balance disturbances
206491251	20649125		20220329	NOVARTIS	65	YR	M			MD	22	1	HR	HR	10003549,10003591,10052015,10013887,10050256,10016256,10017577,10080284,10083347,10063322,10050296,10025482,10028372,10033318,10033799,10037660,10084491,10041349,10041466	19	OT		20220125	10070592	Product used for unknown indication(产品使用的适应症不明)	10070592	PS	KYMRIAH	INTRAVENOUS DRIP			DISPERSION FOR INFUSION	TISAGENLECLEUCEL	65	Male	≥65，＜75	Serious	Physician(医师)	NO	NO	NO	NO	NO	NO	YES		2	10003591	Nervous system disorders	10029205	Neurological disorders NEC	10029305	Coordination and balance disturbances
154344256	15434425	20180829	20210817	NOVARTIS	6	YR	F	22.1	KG	HP	21	3	US	US	10069339,10001497,10003504,10003598,10007554,10007632,10010305,10052015,10061428,10012218,10012373,10012456,10014625,10019063,10021097,10021143,10024570,10077692,10028116,10029350,10033371,10035664,10037423,10037660,10037855,10041009,10043071	27	OT		20180827	10000846,10070592,10070592,10070592,10070592,10070592,10070592,10070592,10037660,10035528,10029331,10070592,10070592,10070592,10070592,10070592	Acute lymphocytic leukaemia(急性淋巴性细胞白血病)	10000846	PS	KYMRIAH	INTRAVENOUS (NOT OTHERWISE S				TISAGENLECLEUCEL	6	Female	＜18	Serious	Pharmacist(药师)	NO	NO	NO	NO	NO	NO	YES	2	4	10003598	Respiratory, thoracic and mediastinal disorders	10038738	Lower respiratory tract disorders (excl obstruction and infection)	10024967	Parenchymal lung disorders NEC
204341753	20434175	20220117	20220303	NOVARTIS	64	YR	F	60	KG	HP	22	1	US	US	10002424,10003598,10006448,10011224,10052015,10012735,10013950,10013952,10021097,10083347,10029350,10075243,10068319,10033318,10034023,10061352,10056342,10037660,10039408,10042674,10042682,10080901	22	HO;OT		20220117	10012822,10068723,10033371,10033371,10070592,10070592,10037660,10070592,10067768,10029354,10067768,10070592,10067768,10070592,10028411,10002781,10024044,10036790,10068723,10054977,10054977,10054977,10002781,10070592,10070592,10049087,10070592,10047924,10013968,10024044,10067768	Diffuse large B-cell lymphoma refractory(难治性弥漫性大 B 细胞淋巴瘤)	10012822	PS	KYMRIAH	INTRAVENOUS (NOT OTHERWISE S			DISPERSION FOR INFUSION	TISAGENLECLEUCEL	64	Female	≥45，＜65	Serious	Pharmacist(药师)	NO	YES	NO	NO	NO	NO	YES	0	2	10003598	Respiratory, thoracic and mediastinal disorders	10038738	Lower respiratory tract disorders (excl obstruction and infection)	10024967	Parenchymal lung disorders NEC
157594954	15759495	20181115	20191024	NOVARTIS	15	YR	M	82.6	KG	MD	19	4	US	US	10000060,10000081,10000846,10001497,10001946,10002528,10002974,10003445,10003598,10005287,10059569,10005364,10005395,10005420,10005483,10005557,10005630,10005654,10005708,10049471,10005724,10005803,10005839,10005851,10060898,10007223,10008469,10009346,10009802,10010305,10011224,10052015,10012218,10012735,10013968,10014387,10014418,10014625,10016256,10020919,10062693,10058061,10018836,10018838,100…	84	DE;HO;LT;OT		20181107	10000846,10070592,10070592,10070592,10070592,10070592,10070592,10070592,10070592,10070592,10070592,10070592,10070592,10070592,10070592,10070592,10070592,10070592,10070592,10070592,10070592,10070592,10070592,10070592,10070592,10070592,10070592,10070592,10070592,10070592,10070592,10070592,10070592,10070592,10070592,10070592,10070592,10070592,10070592,10070592,10070592,10070592,10070592,10070592,100…	Acute lymphocytic leukaemia(急性淋巴性细胞白血病)	10000846	PS	KYMRIAH	INTRAVENOUS (NOT OTHERWISE S				TISAGENLECLEUCEL	15	Male	＜18	Serious	Physician(医师)	YES	YES	NO	YES	NO	NO	YES	8	9	10003598	Respiratory, thoracic and mediastinal disorders	10038738	Lower respiratory tract disorders (excl obstruction and infection)	10024967	Parenchymal lung disorders NEC
180690224	18069022	20200620	20200831	NOVARTIS	62	YR	F	64.8	KG	MD	20	3	US	US	10001052,10002034,10003445,10003481,10003598,10059570,10005364,10005557,10005803,10005851,10007686,10009192,10052015,10012218,10061124,10020919,10018092,10071583,10020597,10021097,10022437,10023676,10049694,10070982,10029350,10029354,10049151,10033661,10051588,10035528,10035598,10037660,10041349,10042316,10043071,10046571,10046910,10047513,10047942	39	DE;HO;LT;OT		20200619	10012821,10070592	Diffuse large B-cell lymphoma recurrent(复发性弥漫性大 B 细胞淋巴瘤)	10012821	PS	KYMRIAH	INTRAVENOUS (NOT OTHERWISE S				TISAGENLECLEUCEL	62	Female	≥45，＜65	Serious	Physician(医师)	YES	YES	NO	YES	NO	NO	YES	1	5	10003598	Respiratory, thoracic and mediastinal disorders	10038738	Lower respiratory tract disorders (excl obstruction and infection)	10024967	Parenchymal lung disorders NEC
161624677	16162467	20180629	20220613	NOVARTIS	71	YR	M	88.9	KG	HP	22	2	US	US	10003598,10005483,10006825,10008531,10052015,10016256,10019211,10028411,10028813,10029350,10037660,10040250,10040753,10046542	14	HO		20180625	10012818,10070592,10070592,10070592,10070592,10085075,10085075	Diffuse large B-cell lymphoma(弥漫性大 B 细胞淋巴瘤)	10012818	PS	KYMRIAH	INTRAVENOUS DRIP			DISPERSION FOR INFUSION	TISAGENLECLEUCEL	71	Male	≥65，＜75	Serious	Pharmacist(药师)	NO	YES	NO	NO	NO	NO	NO	4	1	10003598	Respiratory, thoracic and mediastinal disorders	10038738	Lower respiratory tract disorders (excl obstruction and infection)	10024967	Parenchymal lung disorders NEC
170368244	17036824	20191028	20200729	NOVARTIS	42	YR	M			HP	20	3	US	US	10000060,10001053,10001497,10003598,10005520,10006093,10048962,10049220,10007515,10008531,10009802,10010305,10062276,10052015,10013395,10013442,10013950,10050256,10014625,10015090,10017523,10071583,10019708,10019851,10020578,10074737,10020903,10021097,10021143,10083347,10023676,10023845,10081792,10070160,10029331,10029350,10033661,10034474,10035598,10037423,10037660,10038435,10038743,10040047,100…	50	DE;HO;LT;OT		20191028	10012821,10070592,10070592,10070592,10033371,10028813,10029354,10070592,10070592,10070592,10033371,10012818,10070592,10020039,10013786,10049087,10033371,10028334,10070592,10001497,10061758,10002855,10070592,10070592,10028813,10047700,10070592,10013774,10061758,10070592,10070592,10070592,10021789,10022437,10070592,10070592	Diffuse large B-cell lymphoma recurrent(复发性弥漫性大 B 细胞淋巴瘤)	10012821	PS	KYMRIAH	INTRAVENOUS (NOT OTHERWISE S	1	DF	SUSPENSION FOR INFUSION	TISAGENLECLEUCEL	42	Male	≥18，＜45	Serious	Pharmacist(药师)	YES	YES	NO	YES	NO	NO	YES	0	4	10003598	Respiratory, thoracic and mediastinal disorders	10038738	Lower respiratory tract disorders (excl obstruction and infection)	10024967	Parenchymal lung disorders NEC
159972944	15997294	20181115	20200417	NOVARTIS	15	YR	M	82	KG	MD	20	2	US	US	10000060,10000081,10000846,10001497,10001946,10002528,10002974,10003445,10003598,10005287,10059569,10005364,10005395,10005420,10005483,10005557,10005630,10005654,10005708,10049471,10005724,10005803,10005839,10005851,10060898,10007223,10008469,10009346,10009802,10010305,10011224,10052015,10012218,10012735,10013968,10014387,10014418,10014625,10016256,10020919,10062693,10058061,10018836,10018838,100…	84	DE;HO;LT;OT		20181107	10000846,10070592,10070592,10070592,10070592,10070592,10070592,10070592,10070592,10070592,10070592,10070592,10070592,10070592,10070592,10070592,10070592,10070592,10070592,10070592,10070592,10070592,10070592,10070592,10070592,10070592,10070592,10070592,10070592,10070592,10070592,10070592,10070592,10070592,10070592,10070592,10070592,10070592,10070592,10070592,10070592,10070592,10070592,10070592,100…	Acute lymphocytic leukaemia(急性淋巴性细胞白血病)	10000846	PS	KYMRIAH	INTRAVENOUS (NOT OTHERWISE S				TISAGENLECLEUCEL	15	Male	＜18	Serious	Physician(医师)	YES	YES	NO	YES	NO	NO	YES	8	9	10003598	Respiratory, thoracic and mediastinal disorders	10038738	Lower respiratory tract disorders (excl obstruction and infection)	10024967	Parenchymal lung disorders NEC
181559335	18155933	20200811	20210817	NOVARTIS	65	YR	F	67.1	KG	CN	21	3	COUNTRY NOT SPECIFIED	US	10000077,10002948,10003598,10010305,10049669,10058319,10014625,10017577,10019211,10020583,10020635,10020993,10083347,10027175,10035598,10037423	16	HO;OT		20200715	10012818,10036898,10012818,10070592,10081601,10035664	Diffuse large B-cell lymphoma(弥漫性大 B 细胞淋巴瘤)	10012818	PS	KYMRIAH	INTRAVENOUS (NOT OTHERWISE S				TISAGENLECLEUCEL	65	Female	≥65，＜75	Serious	Consumer(消费者)	NO	YES	NO	NO	NO	NO	YES	27	3	10003598	Respiratory, thoracic and mediastinal disorders	10038738	Lower respiratory tract disorders (excl obstruction and infection)	10024967	Parenchymal lung disorders NEC
166907126	16690712	20190612	20201007	NOVARTIS	54	YR	F	52	KG	MD	20	4	DE	DE	10003598,10005630,10006825,10011224,10052015,10012818,10012821,10013709,10015943,10016288,10021789,10051398,10033712,10035598,10035664,10037660,10043071,10047531,10047942	19	DE;OT		20190611	10012821,10036898	Diffuse large B-cell lymphoma recurrent(复发性弥漫性大 B 细胞淋巴瘤)	10012821	PS	KYMRIAH	INTRAVENOUS (NOT OTHERWISE S			SUSPENSION FOR INFUSION	TISAGENLECLEUCEL	54	Female	≥45，＜65	Serious	Physician(医师)	NO	NO	NO	YES	NO	NO	YES	1	1	10003598	Respiratory, thoracic and mediastinal disorders	10038738	Lower respiratory tract disorders (excl obstruction and infection)	10024967	Parenchymal lung disorders NEC
207237745	20723774	20220406	20220709	NOVARTIS	69	YR	F	47.7	KG	HP	22	3	US	US	10003549,10003598,10008034,10008190,10009848,10052015,10066274,10012735,10013395,10013496,10018852,10021097,10083347,10049977,10025080,10028347,10028641,10029354,10033885,10035598,10037660,10041466,10041962,10043554,10075528,10044565,10045555	27	HO;LT;OT		20220404	10012818,10037660,10070592,10070592,10070592,10070592,10070592,10070592,10070592,10070592,10070592,10070592,10070592,10070592,10070592,10070592,10070592,10070592	Diffuse large B-cell lymphoma(弥漫性大 B 细胞淋巴瘤)	10012818	PS	KYMRIAH	INTRAVENOUS (NOT OTHERWISE S			Suspension for infusion	TISAGENLECLEUCEL	69	Female	≥65，＜75	Serious	Pharmacist(药师)	YES	YES	NO	NO	NO	NO	YES	2	2	10003598	Respiratory, thoracic and mediastinal disorders	10038738	Lower respiratory tract disorders (excl obstruction and infection)	10024967	Parenchymal lung disorders NEC
181741466	18174146	20201123	20220412	NOVARTIS	22	YR	M	92	KG	MD	22	2	US	US	10000060,10000081,10000097,10069339,10063620,10002034,10002855,10003210,10003598,10005287,10005288,10005395,10005420,10005425,10005482,10005483,10005557,10049471,10050196,10005802,10005839,10005851,10005860,10005861,10007196,10007223,10008796,10010774,10052015,10061124,10016750,10016807,10018838,10018884,10021015,10021036,10021097,10026995,10027878,10029164,10029883,10030124,10053762,10068319,100…	55	HO;OT		20200610	10000846,10019641,10019641,10036898,10036898,10036898,10036898,10036898,10081601,10070592,10070592,10070592,10070592,10070592,10070592,10070592,10070592,10061024,10020772,10036898,10070592,10070592,10005861,10070592,10070592,10070592,10070592,10070592,10020772,10070592,10061758,10070592,10070592,10070592,10070592,10070592,10070592,10070592,10070592,10061758,10070592,10070592,10070592,10070592,100…	Acute lymphocytic leukaemia(急性淋巴性细胞白血病)	10000846	PS	KYMRIAH	INTRAVENOUS (NOT OTHERWISE S			DISPERSION FOR INFUSION	TISAGENLECLEUCEL	22	Male	≥18，＜45	Serious	Physician(医师)	NO	YES	NO	NO	NO	NO	YES	166	9	10003598	Respiratory, thoracic and mediastinal disorders	10038738	Lower respiratory tract disorders (excl obstruction and infection)	10024967	Parenchymal lung disorders NEC
188673251	18867325	20201020	20210209	FDA-CTU	56	YR	M	97.5	KG		21	1	US	US	10003658,10003988,10051055,10013968,10037377,10038687,10042604	7	HO		20200922	10012818	Diffuse large B-cell lymphoma(弥漫性大 B 细胞淋巴瘤)	10012818	PS	KYMRIAH	INTRAVENOUS (NOT OTHERWISE S	3.7	TOT		TISAGENLECLEUCEL	56	Male	≥45，＜65	Serious	Not Specified	NO	YES	NO	NO	NO	NO	NO	28	1	10003658	Cardiac disorders	10007541	Cardiac arrhythmias	10007521	Supraventricular arrhythmias
176764053	17676405		20210803	NOVARTIS	70	YR	M	93	KG	MD	21	3	CA	CA	10003658,10074170,10007515,10052015,10021097,10021113,10021143,10029354	8	DE;HO			10012822,10070592,10070592,10070592,10070592,10070592,10070592,10070592,10070592,10070592,10003899,10070592,10070592,10070592,10070592,10070592,10070592,10070592	Diffuse large B-cell lymphoma refractory(难治性弥漫性大 B 细胞淋巴瘤)	10012822	PS	KYMRIAH	INTRAVENOUS (NOT OTHERWISE S				TISAGENLECLEUCEL	70	Male	≥65，＜75	Serious	Physician(医师)	NO	YES	NO	YES	NO	NO	NO		1	10003658	Cardiac disorders	10007541	Cardiac arrhythmias	10007521	Supraventricular arrhythmias
169835141	16983514	20190905	20190917	FDA-CTU	62	YR	F	70.1	KG	OT	19	4	US	US	10000486,10069339,10000891,10002847,10002910,10062599,10003658,10005521,10005635,10006093,10060898,10057668,10066338,10052015,10058319,10050380,10014408,10016256,10018884,10071583,10018964,10019027,10019303,10020772,10020937,10021097,10025280,10048294,10048334,10028372,10033318,10072564,10035598,10037313,10037394,10037437,10037466,10037469,10002535,10037660,10040250,10058571,10042334,10043071,100…	47	DE	HP	20190821	10012818	Diffuse large B-cell lymphoma(弥漫性大 B 细胞淋巴瘤)	10012818	PS	KYMRIAH	Not Specified				TISAGENLECLEUCEL	62	Female	≥45，＜65	Serious	Other health-professional(其他健康专业人员)	NO	NO	NO	YES	NO	NO	NO	15	7	10003658	Cardiac disorders	10007541	Cardiac arrhythmias	10007521	Supraventricular arrhythmias
195479011	19547901	20210328	20210714	FDA-CTU	77	YR	F	52.3	KG		21	3	US	US	10003658,10008034,10052015,10020937,10057371,10029350	6	OT		20210323	10012818	Diffuse large B-cell lymphoma(弥漫性大 B 细胞淋巴瘤)	10012818	PS	TISAGENLECLEUCEL.	Not Specified				TISAGENLECLEUCEL	77	Female	75≤	Serious	Not Specified	NO	NO	NO	NO	NO	NO	YES	5	1	10003658	Cardiac disorders	10007541	Cardiac arrhythmias	10007521	Supraventricular arrhythmias
160674231	16067423	20181229	20190212	FDA-CTU	67	YR	F	49.6	KG	MD	19	1	US	US	10003658,10052015,10051792	3	HO	HP	20181224	10012818	Diffuse large B-cell lymphoma(弥漫性大 B 细胞淋巴瘤)	10012818	PS	KYMRIAH	INTRAVENOUS (NOT OTHERWISE S			INFUSION	TISAGENLECLEUCEL	67	Female	≥65，＜75	Serious	Physician(医师)	NO	YES	NO	NO	NO	NO	NO	5	1	10003658	Cardiac disorders	10007541	Cardiac arrhythmias	10007521	Supraventricular arrhythmias
167978425	16797842	20190831	20220502	NOVARTIS	59	YR	F	74	KG	HP	22	2	US	US	10003658,10052015,10021097,10037660	4	OT		20190821	10012818	Diffuse large B-cell lymphoma(弥漫性大 B 细胞淋巴瘤)	10012818	PS	KYMRIAH	INTRAVENOUS (NOT OTHERWISE S	27	ML	DISPERSION FOR INFUSION	TISAGENLECLEUCEL	59	Female	≥45，＜65	Serious	Pharmacist(药师)	NO	NO	NO	NO	NO	NO	YES	10	1	10003658	Cardiac disorders	10007541	Cardiac arrhythmias	10007521	Supraventricular arrhythmias
173465824	17346582	201907	20200812	NOVARTIS				82	KG	HP	20	3	DE	DE	10003658,10057668,10052015,10012218,10061124,10071583,10021097,10021143,10083347,10021789,10063322,10025226,10077361,10037660,10040070,10043071	16	DE;HO;LT;OT		201904	10012821,10012822	Diffuse large B-cell lymphoma recurrent(复发性弥漫性大 B 细胞淋巴瘤)	10012821	PS	KYMRIAH	UNKNOWN				TISAGENLECLEUCEL		Not Specified	NS	Serious	Pharmacist(药师)	YES	YES	NO	YES	NO	NO	YES		1	10003658	Cardiac disorders	10007541	Cardiac arrhythmias	10007521	Supraventricular arrhythmias
208584172	20858417		20220604	NOVARTIS			F			CN	22	2	CA	CA	10003658,10079751,10051055,10016807,10017413,10062237	6	HO;OT		20220503	10012818	Diffuse large B-cell lymphoma(弥漫性大 B 细胞淋巴瘤)	10012818	PS	KYMRIAH	INTRAVENOUS (NOT OTHERWISE S			DISPERSION FOR INFUSION	TISAGENLECLEUCEL		Female	NS	Serious	Consumer(消费者)	NO	YES	NO	NO	NO	NO	YES		1	10003658	Cardiac disorders	10007541	Cardiac arrhythmias	10007521	Supraventricular arrhythmias
185417572	18541757	20201107	20201210	NOVARTIS	61	YR	M	89.98	KG	CN	20	4	US	US	10073485,10000081,10050559,10002915,10002918,10003658,10006093,10008531,10009887,10012735,10012818,10049773,10051398,10027727,10033645,10037660,10041101,10042604,10044640,10047700	20	HO;LT;OT		20201026	10012818,10036898,10036898	Diffuse large B-cell lymphoma(弥漫性大 B 细胞淋巴瘤)	10012818	PS	KYMRIAH	UNKNOWN			SUSPENSION FOR INFUSION	TISAGENLECLEUCEL	61	Male	≥45，＜65	Serious	Consumer(消费者)	YES	YES	NO	NO	NO	NO	YES	12	6	10003658	Cardiac disorders	10007541	Cardiac arrhythmias	10007521	Supraventricular arrhythmias
168523004	16852300	20190907	20191111	NOVARTIS	70	YR	M	93	KG	OT	19	4	CA	CA	10003658,10059994,10004685,10005287,10059570,10005364,10005395,10005420,10005483,10005635,10050196,10005851,10005861,10006825,10074170,10007223,10007515,10052015,10014943,10016256,10017693,10018092,10018358,10018838,10018884,10021097,10021113,10021143,10025256,10028641,10029354,10029366,10034181,10035528,10038153,10038351,10040047,10058080,10042938,10058269,10047942,10062072	42	DE;HO;OT		20190822	10012818,10070592,10070592,10070592,10070592,10070592,10070592,10070592,10070592,10070592,10070592,10070592,10070592,10070592	Diffuse large B-cell lymphoma(弥漫性大 B 细胞淋巴瘤)	10012818	PS	KYMRIAH	INTRAVENOUS DRIP			SUSPENSION FOR INFUSION	TISAGENLECLEUCEL	70	Male	≥65，＜75	Serious	Other health-professional(其他健康专业人员)	NO	YES	NO	YES	NO	NO	YES	16	1	10003658	Cardiac disorders	10007541	Cardiac arrhythmias	10007521	Supraventricular arrhythmias
175331751	17533175	20200120	20200312	NOVARTIS	71	YR	M	94	KG	HP	20	1	COUNTRY NOT SPECIFIED	FR	10003658,10052015,10014387	3	HO		20200120	10012821,10070592,10070592,10070592	Diffuse large B-cell lymphoma recurrent(复发性弥漫性大 B 细胞淋巴瘤)	10012821	PS	KYMRIAH	INTRAVENOUS (NOT OTHERWISE S	1	DF	SUSPENSION FOR INFUSION	TISAGENLECLEUCEL	71	Male	≥65，＜75	Serious	Pharmacist(药师)	NO	YES	NO	NO	NO	NO	NO	0	1	10003658	Cardiac disorders	10007541	Cardiac arrhythmias	10007521	Supraventricular arrhythmias
170573414	17057341	20191110	20191218	NOVARTIS	70	YR	M	77.3	KG	OT	19	4	AU	AU	10003658,10052015	2	HO		20191015	10029601,10061758,10036898,10049087,10036898,10002781,10022437,10054133,10049085,10035528,10029601,10036898,10061758,10036898,10029601,10029601,10029601,10029601,10029601,10003658,10003658	Non-Hodgkin's lymphoma refractory(难治性非霍奇金淋巴瘤)	10029601	PS	TISAGENLECLEUCEL.	INTRAVENOUS (NOT OTHERWISE S			SUSPENSION FOR INFUSION	TISAGENLECLEUCEL	70	Male	≥65，＜75	Serious	Other health-professional(其他健康专业人员)	NO	YES	NO	NO	NO	NO	NO	26	1	10003658	Cardiac disorders	10007541	Cardiac arrhythmias	10007521	Supraventricular arrhythmias
139969673	13996967	20161101	20180418	NOVARTIS	60	YR	M	63.5	KG	OT	18	2	US	US	10069339,10003658,10008034,10068621,10052015,10021097,10062190	7	DS;HO		20161101	10012818,10061758,10061758,10028813,10033371,10070592,10070592	Diffuse large B-cell lymphoma(弥漫性大 B 细胞淋巴瘤)	10012818	PS	KYMRIAH	INTRAVENOUS (NOT OTHERWISE S			INJECTION	TISAGENLECLEUCEL	60	Male	≥45，＜65	Serious	Other health-professional(其他健康专业人员)	NO	YES	YES	NO	NO	NO	NO	0	2	10003658	Cardiac disorders	10007541	Cardiac arrhythmias	10007521	Supraventricular arrhythmias
211439848	21143984	20220601	20230817	NOVARTIS	56	YR	F			MD	23	3	CZ	CZ	10002034,10002847,10003658,10006148,10064913,10006440,10007515,10009657,10058854,10012735,10012818,10012822,10013442,10013709,10013969,10016256,10076267,10017944,10056995,10064676,10056522,10020646,10020669,10021021,10021137,10049694,10051398,10027417,10048334,10077361,10033318,10034567,10061354,10036790,10037368,10037515,10038435,10038683,10040070,10040250,10041349,10077116,10043554	43	DE;HO;OT		202105	10012818,10014893,10003658,10062016,10009657,10014893,10014893,10014893,10070592	Diffuse large B-cell lymphoma(弥漫性大 B 细胞淋巴瘤)	10012818	PS	KYMRIAH	INTRAVENOUS (NOT OTHERWISE S			Dispersion for infusion	TISAGENLECLEUCEL	56	Female	≥45，＜65	Serious	Physician(医师)	NO	YES	NO	YES	NO	NO	YES		3	10003658	Cardiac disorders	10007541	Cardiac arrhythmias	10007521	Supraventricular arrhythmias
200404071	20040407	20210328	20211105	FDA-CTU			F				21	4	US		10003658,10008034,10052015,10029350	4	OT				Not Specified		PS	TISAGENLECLEUCEL	Not Specified				TISAGENLECLEUCEL		Female	NS	Serious	Not Specified	NO	NO	NO	NO	NO	NO	YES		1	10003658	Cardiac disorders	10007541	Cardiac arrhythmias	10007521	Supraventricular arrhythmias
189045181	18904518	20201001	20210217	FDA-CTU	75	YR	M			HP	21	1	US	US	10069339,10003658,10007636,10013950,10016062,10017955,10028596,10029350,10035664	9	HO	HP	20200915	10012818	Diffuse large B-cell lymphoma(弥漫性大 B 细胞淋巴瘤)	10012818	PS	TISAGENLECLEUCEL.	INTRAVENOUS DRIP				TISAGENLECLEUCEL	75	Male	75≤	Serious	Pharmacist(药师)	NO	YES	NO	NO	NO	NO	NO	16	2	10003658	Cardiac disorders	10007541	Cardiac arrhythmias	10007521	Supraventricular arrhythmias
189045071	18904507	20200428	20210217	FDA-CTU	65	YR	M			HP	21	1	US	US	10003658,10052015,10021097,10029350,10037660	5	HO	HP	20200427	10012818	Diffuse large B-cell lymphoma(弥漫性大 B 细胞淋巴瘤)	10012818	PS	TISAGENLECLEUCEL.	INTRAVENOUS DRIP				TISAGENLECLEUCEL	65	Male	≥65，＜75	Serious	Pharmacist(药师)	NO	YES	NO	NO	NO	NO	NO	1	1	10003658	Cardiac disorders	10007541	Cardiac arrhythmias	10007521	Supraventricular arrhythmias
175608808	17560880	20200311	20200923	NOVARTIS	73	YR	F	88	KG	MD	20	3	US	US	10002847,10003658,10003885,10005483,10005725,10006825,10010305,10052015,10014625,10051125,10021097,10083347,10022595,10048294,10071662,10035528,10037660,10038435,10038687,10040250,10043071,10045555,10059895,10047942	24	DE;LT;OT		20200310	10012818,10045170	Diffuse large B-cell lymphoma(弥漫性大 B 细胞淋巴瘤)	10012818	PS	KYMRIAH	INTRAVENOUS (NOT OTHERWISE S				TISAGENLECLEUCEL	73	Female	≥65，＜75	Serious	Physician(医师)	YES	NO	NO	YES	NO	NO	YES	1	2	10003658	Cardiac disorders	10007541	Cardiac arrhythmias	10007521	Supraventricular arrhythmias
169567221	16956722	20190905	20191023	FDA-CTU	81	YR	M	100.9	KG	MD	19	4	US	US	10003658,10052015,10025250,10025650,10029331,10029350,10037844	7	OT	HP	20190903	10012818	Diffuse large B-cell lymphoma(弥漫性大 B 细胞淋巴瘤)	10012818	PS	TISAGENLECLEUCEL.	INTRAVENOUS (NOT OTHERWISE S	1	DF		TISAGENLECLEUCEL	81	Male	75≤	Serious	Physician(医师)	NO	NO	NO	NO	NO	NO	YES	2	1	10003658	Cardiac disorders	10007541	Cardiac arrhythmias	10007521	Supraventricular arrhythmias
190324442	19032444	20201203	20210729	NOVARTIS	28	YR	M	88	KG	MD	21	3	IT	IT	10000087,10002016,10003658,10052015,10024574,10029350	6	LT		20201201	10070592,10070592,10070592,10070592,10049085,10070592,10070592	Product used for unknown indication(产品使用的适应症不明)	10070592	PS	KYMRIAH	INTRAVENOUS (NOT OTHERWISE S	1	DF		TISAGENLECLEUCEL	28	Male	≥18，＜45	Serious	Physician(医师)	YES	NO	NO	NO	NO	NO	NO	2	3	10003658	Cardiac disorders	10007541	Cardiac arrhythmias	10007521	Supraventricular arrhythmias
221477111	22147711	20230208	20230328	FDA-CTU	73	YR	M	94.6	KG	MD	23	1	US		10003658,10052015	2	HO	HP	20230207	10070592	Product used for unknown indication(产品使用的适应症不明)	10070592	PS	TISAGENLECLEUCEL	INTRAVENOUS (NOT OTHERWISE S				TISAGENLECLEUCEL	73	Male	≥65，＜75	Serious	Physician(医师)	NO	YES	NO	NO	NO	NO	NO	1	1	10003658	Cardiac disorders	10007541	Cardiac arrhythmias	10007521	Supraventricular arrhythmias
219808201	21980820		20230211	NOVARTIS			M			CN	23	1	US	US	10003658,10037660	2	OT			10070592	Product used for unknown indication(产品使用的适应症不明)	10070592	PS	KYMRIAH	INTRAVENOUS (NOT OTHERWISE S			Dispersion for infusion	TISAGENLECLEUCEL		Male	NS	Serious	Consumer(消费者)	NO	NO	NO	NO	NO	NO	YES		1	10003658	Cardiac disorders	10007541	Cardiac arrhythmias	10007521	Supraventricular arrhythmias
222415711	22241571	20230302	20230421	NOVARTIS	70	YR	M	89	KG	PH	23	2	FR	FR	10003658,10012735,10060795	3	HO		20230227	10012818,10085075,10085075,10067768	Diffuse large B-cell lymphoma(弥漫性大 B 细胞淋巴瘤)	10012818	PS	KYMRIAH	INTRAVENOUS (NOT OTHERWISE S			Dispersion for infusion	TISAGENLECLEUCEL	70	Male	≥65，＜75	Serious	Pharmacist(药师)	NO	YES	NO	NO	NO	NO	NO	3	1	10003658	Cardiac disorders	10007541	Cardiac arrhythmias	10007521	Supraventricular arrhythmias
185103624	18510362	20201029	20210817	NOVARTIS	67	YR	M	77.7	KG	HP	21	3	US	US	10003662,10052100,10007953,10052015,10012607,10012818,10013968,10020937,10021097,10021143,10051398,10029350,10038687,10040070,10040250,10058080,10043071,10043089	18	DE;HO;OT		20201027	10012818	Diffuse large B-cell lymphoma(弥漫性大 B 细胞淋巴瘤)	10012818	PS	KYMRIAH	INTRAVENOUS (NOT OTHERWISE S	19	ML		TISAGENLECLEUCEL	67	Male	≥65，＜75	Serious	Pharmacist(药师)	NO	YES	NO	YES	NO	NO	YES	2	1	10003662	Cardiac disorders	10007541	Cardiac arrhythmias	10007521	Supraventricular arrhythmias
167897321	16789732	20190524	20190909	FDA-CTU	67	YR	M			PH	19	4	US	US	10003662,10052015	2	HO	HP	20190524	10035226	Plasma cell myeloma(浆细胞骨髓瘤)	10035226	PS	KYMRIAH	Not Specified				TISAGENLECLEUCEL	67	Male	≥65，＜75	Serious	Pharmacist(药师)	NO	YES	NO	NO	NO	NO	NO	0	1	10003662	Cardiac disorders	10007541	Cardiac arrhythmias	10007521	Supraventricular arrhythmias
188667051	18866705	20201207	20210209	FDA-CTU	68	YR	M	72.5	KG	HP	21	1	US	US	10003662,10084268,10012822,10013968,10043071	5	DE;HO	HP	20200914	10012818	Diffuse large B-cell lymphoma(弥漫性大 B 细胞淋巴瘤)	10012818	PS	KYMRIAH	INTRAVENOUS (NOT OTHERWISE S	3.1	TOT		TISAGENLECLEUCEL	68	Male	≥65，＜75	Serious	Pharmacist(药师)	NO	YES	NO	YES	NO	NO	NO	84	1	10003662	Cardiac disorders	10007541	Cardiac arrhythmias	10007521	Supraventricular arrhythmias
165825287	16582528	20190620	20220531	NOVARTIS	70	YR	M	111	KG	HP	22	2	US	US	10002034,10003662,10006825,10008479,10010305,10052015,10014387,10016256,10016288,10017577,10018884,10019211,10021027,10021097,10083347,10061255,10049773,10025482,10027175,10048294,10029350,10034474,10034484,10035528,10035664,10037660,10040250,10051017,10043071,10058267	30	HO		20190620	10012818,10070592,10070592,10070592,10029354,10035664,10070592,10070592,10070592,10070592,10070592,10070592,10037660,10033371,10070592,10013946,10070592,10010774,10070592,10070592,10070592,10070592,10070592,10070592,10070592,10033371,10028813,10033371,10061758,10070592,10061758,10070592,10070592,10070592,10005488	Diffuse large B-cell lymphoma(弥漫性大 B 细胞淋巴瘤)	10012818	PS	KYMRIAH	INTRAVENOUS (NOT OTHERWISE S	17	ML	DISPERSION FOR INFUSION	TISAGENLECLEUCEL	70	Male	≥65，＜75	Serious	Pharmacist(药师)	NO	YES	NO	NO	NO	NO	NO	0	2	10003662	Cardiac disorders	10007541	Cardiac arrhythmias	10007521	Supraventricular arrhythmias
203300743	20330074	20220111	20220303	NOVARTIS			M			CN	22	1	IE	IE	10003671,10052015,10012818,10013709,10051398,10029350	6	DE;OT			10012818	Diffuse large B-cell lymphoma(弥漫性大 B 细胞淋巴瘤)	10012818	PS	KYMRIAH	UNKNOWN			DISPERSION FOR INFUSION	TISAGENLECLEUCEL		Male	NS	Serious	Consumer(消费者)	NO	NO	NO	YES	NO	NO	YES		1	10003671	Cardiac disorders	10007541	Cardiac arrhythmias	10007521	Cardiac conduction disorders
213872292	21387229	20220818	20221110	NOVARTIS	12	YR	M	23.2	KG	MD	22	4	US	US	10000081,10001551,10002034,10003757,10010719,10052015,10012174,10012735,10014418,10070386,10016288,10019211,10070249,10058819,10020635,10020646,10020711,10020947,10021015,10021058,10021097,10021143,10083347,10028813,10029350,10035528,10035598,10037660,10041349,10042128,10047700	31	HO;OT		20220816	10000846,10033371,10070592,10081601,10085075,10085075,10036898,10036898,10036898,10070592	Acute lymphocytic leukaemia(急性淋巴性细胞白血病)	10000846	PS	KYMRIAH	INTRAVENOUS (NOT OTHERWISE S			CELL SUSPENSION FOR INJECTION	TISAGENLECLEUCEL	12	Male	＜18	Serious	Physician(医师)	NO	YES	NO	NO	NO	NO	YES	2	4	10003757	Infections and infestations	10021881	Infections - pathogen unspecified	10021879	Lower respiratory tract and lung infections
172036452	17203645	201912	20200212	NOVARTIS	57	YR	F			HP	20	1	US	US	10003757,10025482	2	OT			10070592	Product used for unknown indication(产品使用的适应症不明)	10070592	PS	KYMRIAH	UNKNOWN				TISAGENLECLEUCEL	57	Female	≥45，＜65	Serious	Pharmacist(药师)	NO	NO	NO	NO	NO	NO	YES		1	10003757	Infections and infestations	10021881	Infections - pathogen unspecified	10021879	Lower respiratory tract and lung infections
155272292	15527229	20180315	20181025	NOVARTIS	66	YR	M	82	KG	OT	18	4	AT	AT	10003757,10007554,10028533	3	DE;HO;LT		20170126	10012818	Diffuse large B-cell lymphoma(弥漫性大 B 细胞淋巴瘤)	10012818	PS	CTL019	INTRAVENOUS (NOT OTHERWISE S			INJECTION	TISAGENLECLEUCEL	66	Male	≥65，＜75	Serious	Other health-professional(其他健康专业人员)	YES	YES	NO	YES	NO	NO	NO	413	1	10003757	Infections and infestations	10021881	Infections - pathogen unspecified	10021879	Lower respiratory tract and lung infections
175608808	17560880	20200311	20200923	NOVARTIS	73	YR	F	88	KG	MD	20	3	US	US	10002847,10003658,10003885,10005483,10005725,10006825,10010305,10052015,10014625,10051125,10021097,10083347,10022595,10048294,10071662,10035528,10037660,10038435,10038687,10040250,10043071,10045555,10059895,10047942	24	DE;LT;OT		20200310	10012818,10045170	Diffuse large B-cell lymphoma(弥漫性大 B 细胞淋巴瘤)	10012818	PS	KYMRIAH	INTRAVENOUS (NOT OTHERWISE S				TISAGENLECLEUCEL	73	Female	≥65，＜75	Serious	Physician(医师)	YES	NO	NO	YES	NO	NO	YES	1	3	10003885	Renal and urinary disorders	10038359	Renal disorders (excl nephropathies)	10038430	Renal failure complications
196524204	19652420	20210723	20210907	NOVARTIS	65	YR	M	77.2	KG	HP	21	3	US	US	10069339,10003885,10052015,10013496,10014408,10014625,10020679,10020772,10021015,10083347,10024384,10048294,10029202,10029350,10029784,10035669,10038695,10041466,10043554,10047700	20	DE;OT		20210722	10012818,10070592,10070592,10070592,10070592	Diffuse large B-cell lymphoma(弥漫性大 B 细胞淋巴瘤)	10012818	PS	KYMRIAH	INTRAVENOUS (NOT OTHERWISE S				TISAGENLECLEUCEL	65	Male	≥65，＜75	Serious	Pharmacist(药师)	NO	NO	NO	YES	NO	NO	YES	1	2	10003885	Renal and urinary disorders	10038359	Renal disorders (excl nephropathies)	10038430	Renal failure complications
220686441	22068644	20221206	20230306	FDA-CTU	77	YR	M				23	1	US		10003885,10014408,10083347,10037016	4	HO	HP		10012818	Diffuse large B-cell lymphoma(弥漫性大 B 细胞淋巴瘤)	10012818	PS	KYMRIAH	Not Specified				TISAGENLECLEUCEL	77	Male	75≤	Serious	Not Specified	NO	YES	NO	NO	NO	NO	NO		1	10003885	Renal and urinary disorders	10038359	Renal disorders (excl nephropathies)	10038430	Renal failure complications
201515772	20151577	20210101	20220215	NOVARTIS	12	YR	M			MD	22	1	US	US	10003899,10084268,10062489,10043554	4	OT		202007	10000846	Acute lymphocytic leukaemia(急性淋巴性细胞白血病)	10000846	PS	KYMRIAH	INTRAVENOUS (NOT OTHERWISE S			Suspension for infusion	TISAGENLECLEUCEL	12	Male	＜18	Serious	Physician(医师)	NO	NO	NO	NO	NO	NO	YES		1	10003899	Neoplasms benign, malignant and unspecified (incl cysts and polyps)	10029104	Lymphomas non-Hodgkin's B-cell	10025320	B-cell lymphomas NEC
169384443	16938444		20201103	NOVARTIS	31	YR	F			MD	20	4	US	US	10003902,10052015,10071583,10021143,10037660	5	DE;OT		20190416	10080215,10061758,10061758	High-grade B-cell lymphoma(高级别 B 细胞淋巴瘤)	10080215	PS	KYMRIAH	INTRAVENOUS DRIP				TISAGENLECLEUCEL	31	Female	≥18，＜45	Serious	Physician(医师)	NO	NO	NO	YES	NO	NO	YES		1	10003902	Neoplasms benign, malignant and unspecified (incl cysts and polyps)	10029104	Lymphomas non-Hodgkin's B-cell	10025320	B-cell lymphomas NEC
175621862	17562186		20200706	NOVARTIS	57	YR	F			MD	20	3	US	US	10003902,10052015,10012818,10021143,10051398,10029366,10037660	7	DE;OT			10012818,10061758,10061758	Diffuse large B-cell lymphoma(弥漫性大 B 细胞淋巴瘤)	10012818	PS	KYMRIAH	UNKNOWN				TISAGENLECLEUCEL	57	Female	≥45，＜65	Serious	Physician(医师)	NO	NO	NO	YES	NO	NO	YES		1	10003902	Neoplasms benign, malignant and unspecified (incl cysts and polyps)	10029104	Lymphomas non-Hodgkin's B-cell	10025320	B-cell lymphomas NEC
171658122	17165812	20190118	20200205	NOVARTIS	58	YR	F	74	KG	HP	20	1	COUNTRY NOT SPECIFIED	FR	10003902,10052015,10012818,10051398	4	DE;LT;OT		20180423	10012818	Diffuse large B-cell lymphoma(弥漫性大 B 细胞淋巴瘤)	10012818	PS	TISAGENLECLEUCEL.	INTRAVENOUS (NOT OTHERWISE S	11	ML		TISAGENLECLEUCEL	58	Female	≥45，＜65	Serious	Pharmacist(药师)	YES	NO	NO	YES	NO	NO	YES	270	1	10003902	Neoplasms benign, malignant and unspecified (incl cysts and polyps)	10029104	Lymphomas non-Hodgkin's B-cell	10025320	B-cell lymphomas NEC
169345358	16934535		20201102	NOVARTIS	58	YR	F			MD	20	4	US	US	10003902,10052015,10066274,10018838,10018884,10080215,10051398,10035528,10037660,10043554,10047942	11	DE;LT;OT		20190705	10080215,10061758,10061758	High-grade B-cell lymphoma(高级别 B 细胞淋巴瘤)	10080215	PS	KYMRIAH	INTRAVENOUS DRIP				TISAGENLECLEUCEL	58	Female	≥45，＜65	Serious	Physician(医师)	YES	NO	NO	YES	NO	NO	YES		1	10003902	Neoplasms benign, malignant and unspecified (incl cysts and polyps)	10029104	Lymphomas non-Hodgkin's B-cell	10025320	B-cell lymphomas NEC
221910901	22191090	20210818	20230410	NOVARTIS	67	YR	F	73.3	KG	MD	23	2	JP	JP	10001551,10003481,10003902,10052015,10019670,10020983,10025256,10035528,10037660	9	OT		20210816	10003902,10085075,10085075	B-cell lymphoma recurrent(复发性 B 细胞淋巴瘤)	10003902	PS	KYMRIAH	INTRAVENOUS DRIP			Suspension for infusion	TISAGENLECLEUCEL	67	Female	≥65，＜75	Serious	Physician(医师)	NO	NO	NO	NO	NO	NO	YES	2	3	10003902	Neoplasms benign, malignant and unspecified (incl cysts and polyps)	10029104	Lymphomas non-Hodgkin's B-cell	10025320	B-cell lymphomas NEC
175706291	17570629		20200323	NOVARTIS	18	YR	F			MD	20	1	US	US	10003917,10018838,10018884,10025256,10079987,10029366,10035528,10038111,10047942	9	OT			10003917,10061758,10061758	B-cell type acute leukaemia(B 细胞型急性白血病)	10003917	PS	KYMRIAH	INTRAVENOUS DRIP				TISAGENLECLEUCEL	18	Female	≥18，＜45	Serious	Physician(医师)	NO	NO	NO	NO	NO	NO	YES		1	10003917	Neoplasms benign, malignant and unspecified (incl cysts and polyps)	10029104	Leukaemias	10024324	Leukaemias acute lymphocytic
184621042	18462104		20201218	NOVARTIS	17	YR	F			MD	20	4	US	US	10003917,10052015,10066274,10018838,10018884,10021097,10021143,10025256,10051398,10029354,10053762,10037660,10038111,10058080,10043554,10066901,10047942	17	DE;OT		20200427	10000846,10070592,10070592	Acute lymphocytic leukaemia(急性淋巴性细胞白血病)	10000846	PS	KYMRIAH	UNKNOWN				TISAGENLECLEUCEL	17	Female	＜18	Serious	Physician(医师)	NO	NO	NO	YES	NO	NO	YES		1	10003917	Neoplasms benign, malignant and unspecified (incl cysts and polyps)	10029104	Leukaemias	10024324	Leukaemias acute lymphocytic
167069124	16706912	20180611	20220603	NOVARTIS	3	YR	M	24	KG	HP	22	2	US	US	10003481,10003917,10005420,10005724,10005803,10050760,10006002,10052015,10012735,10061819,10017964,10018838,10018884,10021097,10025256,10026995,10079987,10028024,10029366,10029368,10035528,10037660,10038153,10043071,10043414,10047942,10047943	27	DE;HO;LT;OT		20180607	10003917,10070592,10033371,10070592,10070592,10028813,10070592,10033371,10070592,10070592,10070592	B-cell type acute leukaemia(B 细胞型急性白血病)	10003917	PS	KYMRIAH	INTRAVENOUS (NOT OTHERWISE S	23	ML	DISPERSION FOR INFUSION	TISAGENLECLEUCEL	3	Male	＜18	Serious	Pharmacist(药师)	YES	YES	NO	YES	NO	NO	YES	4	2	10003917	Neoplasms benign, malignant and unspecified (incl cysts and polyps)	10029104	Leukaemias	10024324	Leukaemias acute lymphocytic
1612623410	16126234		20200707	NOVARTIS	6	YR	F			CN	20	3	US	US	10063620,10003917,10052015,10066274,10012373,10018838,10018884,10021097,10021143,10025256,10051398,10079987,10029350,10029366,10035528,10037660,10039906,10047942	18	DE;OT		2018	10003917,10061758,10061758	B-cell type acute leukaemia(B 细胞型急性白血病)	10003917	PS	KYMRIAH	INTRAVENOUS DRIP				TISAGENLECLEUCEL	6	Female	＜18	Serious	Consumer(消费者)	NO	NO	NO	YES	NO	NO	YES		2	10003917	Neoplasms benign, malignant and unspecified (incl cysts and polyps)	10029104	Leukaemias	10024324	Leukaemias acute lymphocytic
169383673	16938367	20191014	20200702	NOVARTIS	13	YR	F			MD	20	3	US	US	10063620,10002948,10003917,10052015,10012373,10018838,10018884,10019465,10021143,10025256,10051398,10061296,10029350,10033885,10035528,10037660,10039906	17	DE;OT		2019	10003917,10061758,10061758	B-cell type acute leukaemia(B 细胞型急性白血病)	10003917	PS	KYMRIAH	INTRAVENOUS DRIP				TISAGENLECLEUCEL	13	Female	＜18	Serious	Physician(医师)	NO	NO	NO	YES	NO	NO	YES		3	10003917	Neoplasms benign, malignant and unspecified (incl cysts and polyps)	10029104	Leukaemias	10024324	Leukaemias acute lymphocytic
169499465	16949946		20200702	NOVARTIS	23	YR	M			MD	20	3	US	US	10003917,10018838,10018884,10020983,10025256,10051398,10029366,10035528,10045170,10047942	10	LT;OT		2018	10003917,10061758,10061758	B-cell type acute leukaemia(B 细胞型急性白血病)	10003917	PS	KYMRIAH	INTRAVENOUS DRIP				TISAGENLECLEUCEL	23	Male	≥18，＜45	Serious	Physician(医师)	YES	NO	NO	NO	NO	NO	YES		1	10003917	Neoplasms benign, malignant and unspecified (incl cysts and polyps)	10029104	Leukaemias	10024324	Leukaemias acute lymphocytic
171838303	17183830		20200702	NOVARTIS	8	YR	M			CN	20	3	US	US	10060931,10054265,10003917,10055181,10051905,10052015,10017964,10018838,10018884,10020983,10021097,10025256,10079987,10029366,10035528,10035664,10037660,10062244,10046571,10047942	20	DE;OT		2019	10003917,10061758,10061758	B-cell type acute leukaemia(B 细胞型急性白血病)	10003917	PS	KYMRIAH	INTRAVENOUS DRIP				TISAGENLECLEUCEL	8	Male	＜18	Serious	Consumer(消费者)	NO	NO	NO	YES	NO	NO	YES		3	10003917	Neoplasms benign, malignant and unspecified (incl cysts and polyps)	10029104	Leukaemias	10024324	Leukaemias acute lymphocytic
165392324	16539232		20200707	NOVARTIS	21	YR	M			MD	20	3	US	US	10063620,10060931,10003917,10051905,10011261,10052015,10070385,10072859,10021097,10051398,10029366,10035728,10061494,10040753,10066901,10047482	16	DE;OT		2018	10025270,10061758,10061758,10061758,10061758,10061758,10061758	Lymphocytic leukaemia(淋巴细胞性白血病)	10025270	PS	KYMRIAH	INTRAVENOUS DRIP				TISAGENLECLEUCEL	21	Male	≥18，＜45	Serious	Physician(医师)	NO	NO	NO	YES	NO	NO	YES		3	10003917	Neoplasms benign, malignant and unspecified (incl cysts and polyps)	10029104	Leukaemias	10024324	Leukaemias acute lymphocytic
179976932	17997693		20200715	NOVARTIS	11	YR	F			MD	20	3	US	US	10003917,10020983,10025256,10051398,10035528,10047943	6	OT			10003917,10061758,10061758	B-cell type acute leukaemia(B 细胞型急性白血病)	10003917	PS	KYMRIAH	UNKNOWN				TISAGENLECLEUCEL	11	Female	＜18	Serious	Physician(医师)	NO	NO	NO	NO	NO	NO	YES		1	10003917	Neoplasms benign, malignant and unspecified (incl cysts and polyps)	10029104	Leukaemias	10024324	Leukaemias acute lymphocytic
1572006410	15720064	20180611	20220603	NOVARTIS	3	YR	M	24	KG	HP	22	2	US	US	10003481,10003917,10005420,10005724,10005803,10050760,10006002,10052015,10012735,10017964,10018838,10018884,10021097,10025256,10051398,10026995,10079987,10028024,10029366,10029368,10035528,10037660,10038153,10043071,10043414,10047942,10047943	27	DE;HO;LT;OT		20180607	10003917,10070592,10033371,10070592,10070592,10028813,10070592,10033371,10070592,10070592,10070592	B-cell type acute leukaemia(B 细胞型急性白血病)	10003917	PS	KYMRIAH	INTRAVENOUS (NOT OTHERWISE S	23	ML	DISPERSION FOR INFUSION	TISAGENLECLEUCEL	3	Male	＜18	Serious	Pharmacist(药师)	YES	YES	NO	YES	NO	NO	YES	4	2	10003917	Neoplasms benign, malignant and unspecified (incl cysts and polyps)	10029104	Leukaemias	10024324	Leukaemias acute lymphocytic
199560355	19956035	20210904	20211228	NOVARTIS	20	YR	F	83.9	KG	HP	21	4	US	US	10069339,10002034,10002216,10003917,10005191,10053166,10009657,10010305,10050584,10052015,10061428,10014418,10015150,10016256,10017523,10019948,10020772,10021425,10024384,10025476,10029350,10062959,10033425,10033661,10033733,10034474,10035598,10037087,10037549,10037660,10037844,10038695,10039807,10039906,10040070,10042938,10052366,10043554,10046543,10046735	40	DE;HO;OT		20210831	10000846,10070592,10028813,10070592,10070592,10070592,10070592,10070592,10019948,10019948,10070592,10019948,10049085,10049085,10049085,10049085,10070592,10033371,10070592,10070592,10070592,10070592,10070592,10070592,10070592,10070592,10070592,10070592,10070592,10070592,10070592,10070592	Acute lymphocytic leukaemia(急性淋巴性细胞白血病)	10000846	PS	KYMRIAH	INTRAVENOUS (NOT OTHERWISE S			DISPERSION FOR INFUSION	TISAGENLECLEUCEL	20	Female	≥18，＜45	Serious	Pharmacist(药师)	NO	YES	NO	YES	NO	NO	YES	4	4	10003917	Neoplasms benign, malignant and unspecified (incl cysts and polyps)	10029104	Leukaemias	10024324	Leukaemias acute lymphocytic
171861503	17186150		20201104	NOVARTIS	24	YR	M			MD	20	4	US	US	10003917,10007882,10066274,10017533,10018838,10018884,10025256,10051398,10079987,10035528	10	OT		20190515	10003917,10070592,10061758,10061758	B-cell type acute leukaemia(B 细胞型急性白血病)	10003917	PS	KYMRIAH	INTRAVENOUS DRIP				TISAGENLECLEUCEL	24	Male	≥18，＜45	Serious	Physician(医师)	NO	NO	NO	NO	NO	NO	YES		1	10003917	Neoplasms benign, malignant and unspecified (incl cysts and polyps)	10029104	Leukaemias	10024324	Leukaemias acute lymphocytic
185002961	18500296	20181029	20201113	NOVARTIS						CN	20	4	US	US	10001551,10003481,10003549,10003917,10049848,10005364,10005372,10005557,10048962,10008111,10010305,10050584,10059887,10052015,10066274,10012373,10015090,10016256,10055798,10019211,10019465,10019851,10021097,10021143,10051398,10027175,10048294,10061296,10028024,10028521,10029350,10031009,10033318,10033885,10034960,10037532,10037549,10037660,10041045,10058080,10070052,10042128,10043414,10043554,100…	47	DE;HO;LT;OT			10003917,10070592,10070592,10070592,10070592,10070592,10070592,10070592,10061758,10070592,10070592,10070592,10070592,10070592,10070592,10028813,10047700,10070592,10070592,10070592,10070592,10070592,10070592,10070592,10028813,10047700,10010774,10033371,10070592,10070592,10070592,10070592,10061758,10070592,10037660,10033371,10070592	B-cell type acute leukaemia(B 细胞型急性白血病)	10003917	PS	KYMRIAH	UNKNOWN				TISAGENLECLEUCEL		Not Specified	NS	Serious	Consumer(消费者)	YES	YES	NO	YES	NO	NO	YES		4	10003917	Neoplasms benign, malignant and unspecified (incl cysts and polyps)	10029104	Leukaemias	10024324	Leukaemias acute lymphocytic
161200668	16120066		20201101	NOVARTIS	19	YR	M			MD	20	4	US	US	10003917,10018838,10018884,10020983,10051398,10029366,10035528,10066901,10047942	9	DE;OT		20180828	10003917,10061758,10061758	B-cell type acute leukaemia(B 细胞型急性白血病)	10003917	PS	KYMRIAH	INTRAVENOUS DRIP				TISAGENLECLEUCEL	19	Male	≥18，＜45	Serious	Physician(医师)	NO	NO	NO	YES	NO	NO	YES		1	10003917	Neoplasms benign, malignant and unspecified (incl cysts and polyps)	10029104	Leukaemias	10024324	Leukaemias acute lymphocytic
165508057	16550805		20200702	NOVARTIS	14	YR	F			MD	20	3	US	US	10003917,10055181,10074170,10007882,10066274,10017964,10018838,10018884,10020983,10025256,10051398,10029354,10029366,10061907,10035528,10067470,10066901,10045170,10047942	19	DE;OT		2018	10003917,10061758,10061758	B-cell type acute leukaemia(B 细胞型急性白血病)	10003917	PS	KYMRIAH	INTRAVENOUS DRIP				TISAGENLECLEUCEL	14	Female	＜18	Serious	Physician(医师)	NO	NO	NO	YES	NO	NO	YES		1	10003917	Neoplasms benign, malignant and unspecified (incl cysts and polyps)	10029104	Leukaemias	10024324	Leukaemias acute lymphocytic
165523194	16552319		20201105	NOVARTIS	9	YR	M			MD	20	4	US	US	10003917,10054236,10052015,10018838,10018884,10020983,10021097,10025256,10051398,10079987,10029366,10035528,10037660,10066901,10047942	15	OT		20180304	10003917,10061758,10061758	B-cell type acute leukaemia(B 细胞型急性白血病)	10003917	PS	KYMRIAH	INTRAVENOUS DRIP				TISAGENLECLEUCEL	9	Male	＜18	Serious	Physician(医师)	NO	NO	NO	NO	NO	NO	YES		1	10003917	Neoplasms benign, malignant and unspecified (incl cysts and polyps)	10029104	Leukaemias	10024324	Leukaemias acute lymphocytic
185003001	18500300	20181029	20201113	NOVARTIS	18	YR	F	75.6	KG	CN	20	4	US	US	10001551,10003481,10003549,10003917,10049848,10005364,10005372,10005557,10048962,10008111,10010305,10050584,10059887,10052015,10066274,10012373,10015090,10016256,10055798,10019211,10019465,10019851,10021097,10021143,10051398,10027175,10048294,10061296,10028024,10028521,10029350,10031009,10033318,10033885,10034960,10037532,10037549,10037660,10041045,10058080,10070052,10042128,10043414,10043554,100…	47	DE;HO;LT;OT		20181029	10003917,10070592,10061758,10070592,10070592,10070592,10070592,10070592,10028813,10047700,10070592,10070592,10070592,10070592,10070592,10070592,10061758,10070592,10028813,10047700,10010774,10033371,10070592,10070592,10070592,10070592,10037660,10033371,10070592,10070592,10070592,10070592,10070592,10070592,10070592,10070592,10070592	B-cell type acute leukaemia(B 细胞型急性白血病)	10003917	PS	KYMRIAH	INTRAVENOUS DRIP				TISAGENLECLEUCEL	18	Female	≥18，＜45	Serious	Consumer(消费者)	YES	YES	NO	YES	NO	NO	YES	0	4	10003917	Neoplasms benign, malignant and unspecified (incl cysts and polyps)	10029104	Leukaemias	10024324	Leukaemias acute lymphocytic
161306616	16130661	20200629	20200701	NOVARTIS	23	YR	M			MD	20	3	US	US	10003917,10052015,10066274,10012373,10019851,10020983,10051398,10029350,10029354,10037660,10043554,10066901	12	DE;LT;OT		2018	10003917,10061758,10061758	B-cell type acute leukaemia(B 细胞型急性白血病)	10003917	PS	KYMRIAH	INTRAVENOUS DRIP				TISAGENLECLEUCEL	23	Male	≥18，＜45	Serious	Physician(医师)	YES	NO	NO	YES	NO	NO	YES		1	10003917	Neoplasms benign, malignant and unspecified (incl cysts and polyps)	10029104	Leukaemias	10024324	Leukaemias acute lymphocytic
175608844	17560884		20201105	NOVARTIS	18	YR	M			MD	20	4	US	US	10003917,10025256,10029366,10035528,10047942	5	OT		20190513	10003917,10061758,10061758	B-cell type acute leukaemia(B 细胞型急性白血病)	10003917	PS	KYMRIAH	INTRAVENOUS DRIP				TISAGENLECLEUCEL	18	Male	≥18，＜45	Serious	Physician(医师)	NO	NO	NO	NO	NO	NO	YES		1	10003917	Neoplasms benign, malignant and unspecified (incl cysts and polyps)	10029104	Leukaemias	10024324	Leukaemias acute lymphocytic
165508615	16550861		20200708	NOVARTIS	7	YR	M			MD	20	3	US	US	10002948,10003917,10052015,10018838,10018884,10019465,10020983,10025256,10051398,10061296,10029350,10033885,10037660	13	OT		2018	10003917,10061758,10061758	B-cell type acute leukaemia(B 细胞型急性白血病)	10003917	PS	KYMRIAH	INTRAVENOUS DRIP				TISAGENLECLEUCEL	7	Male	＜18	Serious	Physician(医师)	NO	NO	NO	NO	NO	NO	YES		2	10003917	Neoplasms benign, malignant and unspecified (incl cysts and polyps)	10029104	Leukaemias	10024324	Leukaemias acute lymphocytic
163943171	16394317	201904	20190605	NOVARTIS	36	YR	F			OT	19	2	US	US	10003917,10052015,10051398,10029202,10037660	5	HO;OT		201811	10003917	B-cell type acute leukaemia(B 细胞型急性白血病)	10003917	PS	KYMRIAH	INTRAVENOUS (NOT OTHERWISE S			SUSPENSION FOR INFUSION	TISAGENLECLEUCEL	36	Female	≥18，＜45	Serious	Other health-professional(其他健康专业人员)	NO	YES	NO	NO	NO	NO	YES		1	10003917	Neoplasms benign, malignant and unspecified (incl cysts and polyps)	10029104	Leukaemias	10024324	Leukaemias acute lymphocytic
171541993	17154199		20201223	NOVARTIS	17	YR	M			MD	20	4	US	US	10003917,10052015,10066274,10018838,10018884,10020983,10025256,10029354,10053762,10037660,10043554	11	OT		20190507	10003917,10061758,10061758	B-cell type acute leukaemia(B 细胞型急性白血病)	10003917	PS	KYMRIAH	INTRAVENOUS DRIP				TISAGENLECLEUCEL	17	Male	＜18	Serious	Physician(医师)	NO	NO	NO	NO	NO	NO	YES		1	10003917	Neoplasms benign, malignant and unspecified (incl cysts and polyps)	10029104	Leukaemias	10024324	Leukaemias acute lymphocytic
165527606	16552760		20201030	NOVARTIS	2	YR	M			MD	20	4	US	US	10003917,10054236,10052015,10018838,10018884,10020983,10021097,10051398,10029350,10029366,10035528,10037660,10039906,10044565,10047942	15	DE;OT		20181226	10003917,10061758,10061758	B-cell type acute leukaemia(B 细胞型急性白血病)	10003917	PS	KYMRIAH	INTRAVENOUS DRIP				TISAGENLECLEUCEL	2	Male	＜18	Serious	Physician(医师)	NO	NO	NO	YES	NO	NO	YES		1	10003917	Neoplasms benign, malignant and unspecified (incl cysts and polyps)	10029104	Leukaemias	10024324	Leukaemias acute lymphocytic
165316225	16531622		20200707	NOVARTIS	10	YR	F			MD	20	3	COUNTRY NOT SPECIFIED	US	10003917,10052015,10020983,10051398,10037660	5	OT		2018	10003917,10061758,10061758	B-cell type acute leukaemia(B 细胞型急性白血病)	10003917	PS	KYMRIAH	INTRAVENOUS DRIP				TISAGENLECLEUCEL	10	Female	＜18	Serious	Physician(医师)	NO	NO	NO	NO	NO	NO	YES		1	10003917	Neoplasms benign, malignant and unspecified (incl cysts and polyps)	10029104	Leukaemias	10024324	Leukaemias acute lymphocytic
161320717	16132071		20201102	NOVARTIS	1	YR	M			MD	20	4	US	US	10066260,10003917,10074170,10018838,10018884,10020983,10021789,10025256,10051398,10029366,10035528,10058080,10047942	13	DE;LT;OT		20180508	10003917,10061758,10061758	B-cell type acute leukaemia(B 细胞型急性白血病)	10003917	PS	KYMRIAH	INTRAVENOUS DRIP				TISAGENLECLEUCEL	1	Male	＜18	Serious	Physician(医师)	YES	NO	NO	YES	NO	NO	YES		2	10003917	Neoplasms benign, malignant and unspecified (incl cysts and polyps)	10029104	Leukaemias	10024324	Leukaemias acute lymphocytic
175780913	17578091		20210316	NOVARTIS	25	YR	M			MD	21	1	US	US	10003917,10048962,10074170,10012373,10051910,10014909,10018100,10018838,10018884,10048865,10020983,10029350,10029366,10035528,10038111,10061494,10046306	17	OT		20191007	10003917,10061758,10061758	B-cell type acute leukaemia(B 细胞型急性白血病)	10003917	PS	KYMRIAH	INTRAVENOUS (NOT OTHERWISE S				TISAGENLECLEUCEL	25	Male	≥18，＜45	Serious	Physician(医师)	NO	NO	NO	NO	NO	NO	YES		1	10003917	Neoplasms benign, malignant and unspecified (incl cysts and polyps)	10029104	Leukaemias	10024324	Leukaemias acute lymphocytic
1682968010	16829680	20190909	20220504	NOVARTIS	9	YR	F			MD	22	2	US	US	10003917,10051398	2	OT		20181113	10003917	B-cell type acute leukaemia(B 细胞型急性白血病)	10003917	PS	KYMRIAH	INTRAVENOUS (NOT OTHERWISE S			DISPERSION FOR INFUSION	TISAGENLECLEUCEL	9	Female	＜18	Serious	Physician(医师)	NO	NO	NO	NO	NO	NO	YES	300	1	10003917	Neoplasms benign, malignant and unspecified (incl cysts and polyps)	10029104	Leukaemias	10024324	Leukaemias acute lymphocytic
175700983	17570098		20201111	NOVARTIS	19	YR	F			MD	20	4	US	US	10003917,10025256,10051398,10079987,10029366,10035528,10038111,10047942	8	OT		20190325	10003917,10061758,10061758	B-cell type acute leukaemia(B 细胞型急性白血病)	10003917	PS	KYMRIAH	INTRAVENOUS DRIP				TISAGENLECLEUCEL	19	Female	≥18，＜45	Serious	Physician(医师)	NO	NO	NO	NO	NO	NO	YES		1	10003917	Neoplasms benign, malignant and unspecified (incl cysts and polyps)	10029104	Leukaemias	10024324	Leukaemias acute lymphocytic
171884033	17188403		20200706	NOVARTIS	9	YR	M			MD	20	3	US	US	10063620,10003917,10054236,10017964,10018838,10018884,10072859,10020983,10051398,10029366,10035528,10061494,10040753,10046306,10047942	15	DE;OT		2018	10003917,10061758,10061758	B-cell type acute leukaemia(B 细胞型急性白血病)	10003917	PS	KYMRIAH	INTRAVENOUS DRIP				TISAGENLECLEUCEL	9	Male	＜18	Serious	Physician(医师)	NO	NO	NO	YES	NO	NO	YES		2	10003917	Neoplasms benign, malignant and unspecified (incl cysts and polyps)	10029104	Leukaemias	10024324	Leukaemias acute lymphocytic
161278236	16127823		20200706	NOVARTIS	15	YR	M			MD	20	3	US	US	10003917,10052015,10018838,10018884,10020983,10025256,10051398,10029366,10037660,10047942	10	OT		2018	10003917,10061758,10061758	B-cell type acute leukaemia(B 细胞型急性白血病)	10003917	PS	KYMRIAH	INTRAVENOUS DRIP				TISAGENLECLEUCEL	15	Male	＜18	Serious	Physician(医师)	NO	NO	NO	NO	NO	NO	YES		1	10003917	Neoplasms benign, malignant and unspecified (incl cysts and polyps)	10029104	Leukaemias	10024324	Leukaemias acute lymphocytic
1653355410	16533554		20201101	NOVARTIS			F			CN	20	4	US	US	10074171,10003917,10052015,10012373,10018838,10018884,10019063,10020983,10021097,10021143,10025256,10051398,10058806,10029350,10029366,10071067,10035528,10037660,10070335,10070347,10066901,10047942,10047943	23	DE;LT;OT		20180828	10003917,10061758,10061758	B-cell type acute leukaemia(B 细胞型急性白血病)	10003917	PS	KYMRIAH	INTRAVENOUS DRIP				TISAGENLECLEUCEL		Female	NS	Serious	Consumer(消费者)	YES	NO	NO	YES	NO	NO	YES		2	10003917	Neoplasms benign, malignant and unspecified (incl cysts and polyps)	10029104	Leukaemias	10024324	Leukaemias acute lymphocytic
[truncated: 13,124 more rows]
[truncated: 4 more columns]

## Sheet: axi-cel
PRIMARYID	CASEID	EVENT_DT	FDA_DT	MFR_SNDR	AGE	AGE_COD	SEX	WT	WT_COD	OCCP_COD	YEAR	SEASON	REPORTER_COUNTRY	OCCR_COUNTRY	REAC_PT	AENUM	OUTC_COD_LIST	RPSR_COD_LIST	START_DT	NOTPS_IND_PTCODE	PS_IND_PTLIST	PS_IND_PTCODE	ROLE_COD	DRUGNAME	ROUTE	DOSE_AMT	DOSE_UNIT	DOSE_FORM	PROD_AI	AGE_STD	SEX_STD	AGE_CODE	Serious	OCCP_CODC	Life-Threatening	Hospitalization-Initial or Prolonged	Disability	Death	Congenital Anomaly	Required Intervention to Prevent Permanent Impairment Damage	Other	Adverse Event Start Date - Medication Start Date	I	PT_CODE	SOC	SOC CODE	HLGT	HLGT CODE	HLT
[truncated: 17,187 more rows]
[truncated: 4 more columns]

[truncated: 4 more sheets: brexu-cel, liso-cel, cilta-cel, ide-cel]
