# Supplementary material for: CAR-T therapy pulmonary adverse event profile: a pharmacovigilance study based on FAERS database (2017–2023)
Source: Front Pharmacol. 2024 Aug 21;15:1434231. doi: 10.3389/fphar.2024.1434231 (PMC11371680; doi:10.3389/fphar.2024.1434231)
Supplement: Supplementary file 2 [file Table1.xlsx]

## Sheet: tisa-cel
Clinical Characteristics	Case Number（%）
Sex
Female(%)	785(31.31)
Male(%)	1206(48.11)
Not Specified(%)	516(20.58)
Age(Group)
＜18(%)	554(22.10)
≥18，＜45(%)	339(13.52)
≥45，＜65(%)	323(12.88)
≥65，＜75(%)	307(12.25)
75≤(%)	107( 4.27)
NotSpecified(%)	877(34.98)
Age
N(Missing)	1630(877)
Mean(SD)	37.99(26.41)
Median(Q1,Q3)	27.00(13.00,65.00)
Min,Max	0.03,89.00
Year
2017(%)	10( 0.40)
2018(%)	135( 5.38)
2019(%)	303(12.09)
2020(%)	601(23.97)
2021(%)	541(21.58)
2022(%)	569(22.70)
2023(%)	348(13.88)
Reporter
Consumer(%)	309(12.33)
Not Specified(%)	69( 2.75)
Other health-professional(%)	179( 7.14)
Pharmacist(%)	680(27.12)
Physician(%)	1270(50.66)
The continent of the reporting country
North America(%)	1706(68.05)
Europe(%)	413(16.47)
Asia(%)	168( 6.70)
Oceania(%)	125( 4.99)
Not Specified(%)	91( 3.63)
South America(%)	4( 0.16)
Reporting country
United States of America(%)	1647(65.70)
Australia(%)	125( 4.99)
Japan(%)	115( 4.59)
Not Specified(%)	91( 3.63)
France(%)	75( 2.99)
Germany(%)	70( 2.79)
Canada(%)	59( 2.35)
Spain(%)	54( 2.15)
United Kiongdom(%)	43( 1.72)
Czech Republic(%)	41( 1.64)
Poland(%)	27( 1.08)
Korea(%)	23( 0.92)
Italy(%)	22( 0.88)
Austria(%)	17( 0.68)
Netherlands(%)	15( 0.60)
Israel(%)	14( 0.56)
Switzerland(%)	13( 0.52)
Croatia(%)	11( 0.44)
Singapore(%)	6( 0.24)
Hongkong(%)	5( 0.20)
Ireland(%)	4( 0.16)
Brazil(%)	4( 0.16)
Belgium(%)	4( 0.16)
Denmark(%)	3( 0.12)
Norway(%)	3( 0.12)
Taiwan(%)	3( 0.12)
Finland(%)	2( 0.08)
Romania(%)	2( 0.08)
Saudi Arabia(%)	2( 0.08)
Slovakia(%)	2( 0.08)
Slovenia(%)	2( 0.08)
Sweden(%)	1( 0.04)
Greece(%)	1( 0.04)
Hungary(%)	1( 0.04)
Outcome
Life-Threatening(%)	251(10.01)
Hospitalization - Initial or Prolonged(%)	785(31.31)
Disability(%)	39( 1.56)
Death(%)	645(25.73)
Congenital Anomaly(%)	2( 0.08)
Required Intervention to Prevent Permanent Impairment/Damage(%)	7( 0.28)
Other(%)	1697(67.69)
Onset Time (Segmented)
0-30d(%)	873(34.82)
31-60d(%)	50( 1.99)
61-90d(%)	31( 1.24)
91-120d(%)	21( 0.84)
121-150d(%)	16( 0.64)
151-180d(%)	16( 0.64)
181-360d(%)	51( 2.03)
360d<(%)	60( 2.39)
Missing(%)	1389(55.40)
Onset Time
N(Missing)	1118(1389)
Mean(SD)	84.51(316.38)
Median(Q1,Q3)	4.00(1.00,26.00)
Min,Max	0.00,4329.00

## Sheet: axi-cel
Clinical Characteristics	Case Number（%）
Sex
Female(%)	1491(31.32)
Male(%)	2317(48.68)
Not Specified(%)	952(20.00)
Age(Group)
＜18(%)	14( 0.29)
≥18，＜45(%)	494(10.38)
≥45，＜65(%)	1511(31.74)
≥65，＜75(%)	989(20.78)
75≤(%)	289( 6.07)
NotSpecified(%)	1463(30.74)
Age
N(Missing)	3297(1463)
Mean(SD)	58.73(13.82)
Median(Q1,Q3)	61.00(52.00,68.00)
Min,Max	0.00,90.00
Year
2017(%)	1( 0.02)
2018(%)	479(10.06)
2019(%)	786(16.51)
2020(%)	871(18.30)
2021(%)	704(14.79)
2022(%)	910(19.12)
2023(%)	1009(21.20)
Reporter
Consumer(%)	327( 6.87)
Not Specified(%)	333( 7.00)
Other health-professional(%)	637(13.38)
Pharmacist(%)	1806(37.94)
Physician(%)	1657(34.81)
The continent of the reporting country
North America(%)	3089(64.89)
Europe(%)	1120(23.53)
Not Specified(%)	339( 7.12)
Asia(%)	167( 3.51)
Oceania(%)	44( 0.92)
Africa (%)	1( 0.02)
Reporting country
United States of America(%)	3043(63.93)
Not Specified(%)	339( 7.12)
France(%)	226( 4.75)
Spain(%)	205( 4.31)
Italy(%)	172( 3.61)
Germany(%)	168( 3.53)
China(%)	131( 2.75)
United Kiongdom(%)	128( 2.69)
Netherlands(%)	51( 1.07)
Canada(%)	46( 0.97)
Australia(%)	44( 0.92)
Switzerland(%)	33( 0.69)
Portugal(%)	31( 0.65)
Austria(%)	30( 0.63)
Poland(%)	28( 0.59)
Israel(%)	25( 0.53)
Greece(%)	19( 0.40)
Belgium(%)	16( 0.34)
Czech Republic(%)	11( 0.23)
Japan(%)	5( 0.11)
Saudi Arabia(%)	5( 0.11)
Sweden(%)	2( 0.04)
Afghanistan(%)	1( 0.02)
Zimbabwe(%)	1( 0.02)
Outcome
Life-Threatening(%)	322( 6.76)
Hospitalization - Initial or Prolonged(%)	1747(36.70)
Disability(%)	74( 1.55)
Death(%)	1055(22.16)
Congenital Anomaly(%)	0( 0.00)
Required Intervention to Prevent Permanent Impairment/Damage(%)	21( 0.44)
Other(%)	3761(79.01)
Onset Time (Segmented)
0-30d(%)	2157(45.32)
31-60d(%)	81( 1.70)
61-90d(%)	48( 1.01)
91-120d(%)	27( 0.57)
121-150d(%)	25( 0.53)
151-180d(%)	12( 0.25)
181-360d(%)	53( 1.11)
360d<(%)	55( 1.16)
Missing(%)	2302(48.36)
Onset Time
N(Missing)	2458(2302)
Mean(SD)	30.81(127.64)
Median(Q1,Q3)	4.00(1.00,7.00)
Min,Max	0.00,2030.00

## Sheet: brexu-cel
Clinical Characteristics
Sex
Female(%)	153(19.57)
Male(%)	503(64.32)
Not Specified(%)	126(16.11)
Age(Group)
＜18(%)	8( 1.02)
≥18，＜45(%)	67( 8.57)
≥45，＜65(%)	205(26.21)
≥65，＜75(%)	192(24.55)
75≤(%)	69( 8.82)
NotSpecified(%)	241(30.82)
Age
N(Missing)	541(241)
Mean(SD)	60.50(15.17)
Median(Q1,Q3)	64.00(55.00,71.00)
Min,Max	0.17,89.00
Year
2020(%)	25( 3.20)
2021(%)	206(26.34)
2022(%)	286(36.57)
2023(%)	265(33.89)
Reporter
Consumer(%)	43( 5.50)
Not Specified(%)	91(11.64)
Pharmacist(%)	400(51.15)
Physician(%)	248(31.71)
The continent of the reporting country
North America(%)	447(57.16)
Europe(%)	197(25.19)
Not Specified(%)	132(16.88)
Asia(%)	5( 0.64)
Oceania(%)	1( 0.13)
Reporting country
United States of America(%)	437(55.88)
Not Specified(%)	132(16.88)
France(%)	40( 5.12)
Germany(%)	38( 4.86)
Italy(%)	30( 3.84)
United Kiongdom(%)	29( 3.71)
Spain(%)	18( 2.30)
Netherlands(%)	13( 1.66)
Canada(%)	10( 1.28)
Switzerland(%)	10( 1.28)
Greece(%)	9( 1.15)
Austria(%)	6( 0.77)
Israel(%)	4( 0.51)
Portugal(%)	2( 0.26)
Australia(%)	1( 0.13)
Belgium(%)	1( 0.13)
Czech Republic(%)	1( 0.13)
China(%)	1( 0.13)
Outcome
Life-Threatening(%)	86(11.00)
Hospitalization - Initial or Prolonged(%)	322(41.18)
Disability(%)	15( 1.92)
Death(%)	186(23.79)
Congenital Anomaly(%)	0( 0.00)
Required Intervention to Prevent Permanent Impairment/Damage(%)	6( 0.77)
Other(%)	573(73.27)
Onset Time (Segmented)
0-30d(%)	358(45.78)
31-60d(%)	22( 2.81)
61-90d(%)	7( 0.90)
91-120d(%)	1( 0.13)
121-150d(%)	2( 0.26)
151-180d(%)	2( 0.26)
181-360d(%)	5( 0.64)
360d<(%)	5( 0.64)
Missing(%)	380(48.59)
Onset Time
N(Missing)	402(380)
Mean(SD)	18.24(56.80)
Median(Q1,Q3)	5.00(2.00,8.00)
Min,Max	0.00,532.00

## Sheet: liso-cel
Clinical Characteristics
Sex
Female(%)	103(36.27)
Male(%)	171(60.21)
Not Specified(%)	10( 3.52)
Age(Group)
＜18(%)	1( 0.35)
≥18，＜45(%)	9( 3.17)
≥45，＜65(%)	72(25.35)
≥65，＜75(%)	115(40.49)
75≤(%)	60(21.13)
NotSpecified(%)	27( 9.51)
Age
N(Missing)	257(27)
Mean(SD)	66.13(11.37)
Median(Q1,Q3)	68.00(59.00,74.00)
Min,Max	1.00,86.00
Year
2018(%)	1( 0.35)
2020(%)	1( 0.35)
2021(%)	86(30.28)
2022(%)	125(44.01)
2023(%)	71(25.00)
Reporter
Consumer(%)	20( 7.04)
Not Specified(%)	60(21.13)
Pharmacist(%)	68(23.94)
Physician(%)	136(47.89)
The continent of the reporting country
North America(%)	155(54.58)
Not Specified(%)	90(31.69)
Asia(%)	26( 9.15)
Europe(%)	13( 4.58)
Oceania(%)
Reporting country
United States of America(%)	153(53.87)
Not Specified(%)	90(31.69)
Japan(%)	26( 9.15)
Austria(%)	4( 1.41)
Finland(%)	2( 0.70)
Canada(%)	2( 0.70)
Italy(%)	2( 0.70)
Belgium(%)	1( 0.35)
France(%)	1( 0.35)
Switzerland(%)	1( 0.35)
Spain(%)	1( 0.35)
United Kiongdom(%)	1( 0.35)
Outcome
Life-Threatening(%)	27( 9.51)
Hospitalization - Initial or Prolonged(%)	173(60.92)
Disability(%)	2( 0.70)
Death(%)	50(17.61)
Congenital Anomaly(%)	0( 0.00)
Required Intervention to Prevent Permanent Impairment/Damage(%)	3( 1.06)
Other(%)	106(37.32)
Onset Time (Segmented)
0-30d(%)	177(62.32)
31-60d(%)	11( 3.87)
61-90d(%)	5( 1.76)
91-120d(%)	6( 2.11)
121-150d(%)	2( 0.70)
151-180d(%)	1( 0.35)
181-360d(%)	7( 2.46)
360d<(%)	6( 2.11)
Missing(%)	69(24.30)
Onset Time
N(Missing)	215(69)
Mean(SD)	47.99(173.79)
Median(Q1,Q3)	6.00(2.00,18.00)
Min,Max	0.00,1598.00

## Sheet: cilta-cel
Clinical Characteristics
Sex
Female(%)	125(22.77)
Male(%)	200(36.43)
Not Specified(%)	224(40.80)
Age(Group)
＜18(%)	0( 0.00)
≥18，＜45(%)	5( 0.91)
≥45，＜65(%)	79(14.39)
≥65，＜75(%)	90(16.39)
75≤(%)	32( 5.83)
NotSpecified(%)	343(62.48)
Age
N(Missing)	206(343)
Mean(SD)	64.77(9.72)
Median(Q1,Q3)	67.00(59.00,72.00)
Min,Max	19.00,83.00
Year
2022(%)	161(29.33)
2023(%)	388(70.67)
Reporter
Consumer(%)	200(36.43)
Not Specified(%)	36( 6.56)
Pharmacist(%)	127(23.13)
Physician(%)	186(33.88)
The continent of the reporting country
North America(%)	421(76.68)
Not Specified(%)	52( 9.47)
Europe(%)	52( 9.47)
Asia(%)	14( 2.55)
Oceania(%)	8( 1.46)
South America (%)	2( 0.36)
Reporting country
United States of America(%)	420(76.50)
Not Specified(%)	52( 9.47)
Spain(%)	16( 2.91)
France(%)	9( 1.64)
Australia(%)	8( 1.46)
China(%)	8( 1.46)
Netherlands(%)	6( 1.09)
Belgium(%)	5( 0.91)
Israel(%)	5( 0.91)
Italy(%)	4( 0.73)
Germany(%)	3( 0.55)
Czech Republic(%)	3( 0.55)
United Kiongdom(%)	3( 0.55)
Brazil(%)	2( 0.36)
Poland(%)	2( 0.36)
Korea(%)	1( 0.18)
Canada(%)	1( 0.18)
Norway(%)	1( 0.18)
Outcome
Life-Threatening(%)	34( 6.19)
Hospitalization - Initial or Prolonged(%)	219(39.89)
Disability(%)	3( 0.55)
Death(%)	72(13.11)
Congenital Anomaly(%)	0( 0.00)
Required Intervention to Prevent Permanent Impairment/Damage(%)	0( 0.00)
Other(%)	155(28.23)
Onset Time (Segmented)
0-30d(%)	107(19.49)
31-60d(%)	14( 2.55)
61-90d(%)	9( 1.64)
91-120d(%)	2( 0.36)
121-150d(%)	2( 0.36)
151-180d(%)	2( 0.36)
181-360d(%)	15( 2.73)
360d<(%)	15( 2.73)
Missing(%)	383(69.76)
Onset Time
N(Missing)	166(383)
Mean(SD)	150.54(602.85)
Median(Q1,Q3)	18.00(7.00,76.00)
Min,Max	0.00,7348.00

## Sheet: ide-cel
Clinical Characteristics
Sex
Female(%)	196(37.84)
Male(%)	274(52.90)
Not Specified(%)	48( 9.27)
Age(Group)
＜18(%)	0( 0.00)
≥18，＜45(%)	9( 1.74)
≥45，＜65(%)	165(31.85)
≥65，＜75(%)	192(37.07)
75≤(%)	54(10.42)
NotSpecified(%)	98(18.92)
Age
N(Missing)	420(98)
Mean(SD)	64.95(8.73)
Median(Q1,Q3)	66.00(59.00,71.00)
Min,Max	38.00,84.00
Year
2021(%)	94(18.15)
2022(%)	264(50.97)
2023(%)	160(30.89)
Reporter
Consumer(%)	66(12.74)
Not Specified(%)	90(17.37)
Pharmacist(%)	180(34.75)
Physician(%)	182(35.14)
The continent of the reporting country
North America(%)	321(61.97)
Not Specified(%)	115(22.20)
Europe(%)	69(13.32)
Asia(%)	13( 2.51)
Oceania(%)
Reporting country
United States of America(%)	321(61.97)
Not Specified(%)	115(22.20)
France(%)	40( 7.72)
Switzerland(%)	16( 3.09)
Japan(%)	13( 2.51)
Germany(%)	12( 2.32)
Spain(%)	1( 0.19)
Outcome
Life-Threatening(%)	31( 5.98)
Hospitalization - Initial or Prolonged(%)	194(37.45)
Disability(%)	6( 1.16)
Death(%)	56(10.81)
Congenital Anomaly(%)	0( 0.00)
Required Intervention to Prevent Permanent Impairment/Damage(%)	4( 0.77)
Other(%)	293(56.56)
Onset Time (Segmented)
0-30d(%)	306(59.07)
31-60d(%)	10( 1.93)
61-90d(%)	8( 1.54)
91-120d(%)	3( 0.58)
121-150d(%)	2( 0.39)
151-180d(%)	4( 0.77)
181-360d(%)	0( 0.00)
360d<(%)	0( 0.00)
Missing(%)	185(35.71)
Onset Time
N(Missing)	333(185)
Mean(SD)	9.85(26.52)
Median(Q1,Q3)	1.00(0.00,4.00)
Min,Max	0.00,175.00
